# Supplementary material for: Redetermination of bis­{(1S,2S,4S,5R)-2-[(R)-hy­droxy(6-meth­oxy-4-quinol­yl)meth­yl]-5-vinyl­quinuclidinium} sulfate dihydrate
Source: Acta Crystallogr Sect E Struct Rep Online. 2010 Aug 28;66(Pt 9):o2443–4. doi: 10.1107/S1600536810034288 (PMC3008057; doi:10.1107/S1600536810034288)
Supplement: Supplementary file 2 [file e-66-o2443-Isup2.hkl]

# 
# h,k,l, Fc-squared, Fo-squared, sigma(Fo-squared) and status flag 
# 
data_I
_shelx_title ' pm12 in C2' 
_shelx_refln_list_code          4 
_shelx_F_calc_maximum      248.29 
_exptl_crystal_F_000       836.00 
_reflns_d_resolution_high  0.8170 
 
loop_ 
 _symmetry_equiv_pos_as_xyz 
 'x, y, z' 
 '-x, y, -z' 
 'x+1/2, y+1/2, z' 
 '-x+1/2, y+1/2, -z' 
 
_cell_length_a    20.1798 
_cell_length_b     6.6372 
_cell_length_c    15.3165 
_cell_angle_alpha  90.000 
_cell_angle_beta  113.288 
_cell_angle_gamma  90.000 
 
_shelx_F_squared_multiplier     1.000 
 
loop_ 
 _refln_index_h 
 _refln_index_k 
 _refln_index_l 
 _refln_F_squared_calc 
 _refln_F_squared_meas 
 _refln_F_squared_sigma 
 _refln_observed_status 
   0  -8   0      952.42     1050.83     59.00 o 
   2  -8   0      205.60      209.95     18.60 o 
   1  -7   0       32.20       42.09     10.28 o 
   3  -7   0     2081.01     2044.53     69.12 o 
   5  -7   0     2126.50     2341.49     76.55 o 
   7  -7   0      139.45      163.72     14.12 o 
   9  -7   0       34.12       43.22      9.72 o 
  11  -7   0      100.82       53.70     12.54 o 
   0  -6   0     2212.75     2457.58    105.57 o 
   2  -6   0      457.10      438.32     32.47 o 
   4  -6   0      810.42      810.02     43.03 o 
   6  -6   0      614.30      644.60     29.49 o 
   8  -6   0      637.58      617.72     28.04 o 
  10  -6   0      292.91      282.36     30.12 o 
  12  -6   0       16.94       17.52      9.71 o 
  14  -6   0       63.29       44.17     11.10 o 
   1  -5   0      395.38      367.90     24.29 o 
   3  -5   0      282.46      283.16     24.01 o 
   5  -5   0     3514.85     3348.17     94.89 o 
   7  -5   0      559.02      633.50     26.19 o 
   9  -5   0      168.73      180.33     15.34 o 
  11  -5   0      764.18      789.89     32.04 o 
  13  -5   0       30.08       20.45     10.75 o 
  15  -5   0      128.84      109.53     20.62 o 
  17  -5   0      253.20      214.56     81.26 o 
   0  -4   0      453.76      628.00    147.84 o 
   2  -4   0      541.66      535.25     95.38 o 
   4  -4   0      818.93      842.46     90.63 o 
   6  -4   0      133.85      149.51     66.15 o 
   8  -4   0      948.47      939.97     31.67 o 
  10  -4   0      991.75      915.93     33.99 o 
  12  -4   0     1098.30     1000.17     38.70 o 
  14  -4   0      268.32      252.40     23.87 o 
  16  -4   0       44.00       36.93     17.49 o 
  18  -4   0      548.89      542.77     53.12 o 
   1  -3   0      394.91      472.59     63.26 o 
   3  -3   0      669.04      753.02     71.12 o 
   5  -3   0     6132.36     7044.09    381.11 o 
   7  -3   0     2408.47     2433.36    264.52 o 
   9  -3   0      728.56      850.39    128.69 o 
  11  -3   0      667.23      634.86     32.29 o 
  13  -3   0      343.85      304.02     25.75 o 
  15  -3   0     1907.78     1761.05     67.47 o 
  17  -3   0       73.29       60.89     16.58 o 
  19  -3   0     1102.12     1133.75     57.41 o 
   0  -2   0     3573.31     3214.27    330.10 o 
   2  -2   0     3492.70     3241.75    207.39 o 
   4  -2   0     2946.98     3180.02    151.40 o 
   6  -2   0     1162.79     1180.34    183.41 o 
   8  -2   0     5731.50     6398.10    361.15 o 
  10  -2   0     7415.50     8199.20    469.18 o 
  12  -2   0     1736.94     1742.79     59.45 o 
  14  -2   0     1015.82      909.52     47.83 o 
  16  -2   0      953.90      838.93     42.77 o 
  18  -2   0       55.90       61.31     16.74 o 
  20  -2   0      842.45      822.51     45.57 o 
   1  -1   0     2422.08     2584.34     89.32 o 
   3  -1   0    20077.64    18712.87    824.00 o 
   5  -1   0     5210.18     5601.16    295.30 o 
   7  -1   0     9203.45    10551.34    521.81 o 
   9  -1   0     3511.03     3681.05    151.04 o 
  11  -1   0     1477.45     1683.55     92.25 o 
  13  -1   0      867.73      839.51     38.14 o 
  15  -1   0     2369.63     2175.94     82.48 o 
  17  -1   0      115.47      127.65     17.34 o 
  19  -1   0      346.58      360.34     31.56 o 
  21  -1   0       36.50       53.68     17.28 o 
   2   0   0     2448.07     1951.13    127.67 o 
   4   0   0      149.39      171.08     19.99 o 
   6   0   0     5277.18     5821.42    236.53 o 
   8   0   0     4213.96     4724.90    163.79 o 
  10   0   0     3221.60     3280.32    143.37 o 
  12   0   0      639.88      612.18     64.24 o 
  14   0   0      549.40      539.52     30.41 o 
  16   0   0      102.58      115.83     16.77 o 
  18   0   0       34.45       34.54     11.77 o 
  20   0   0        2.69        7.48     18.97 o 
  22   0   0      482.87      487.39     28.83 o 
   1   1   0     2449.64     2428.26    124.78 o 
   3   1   0    19473.81    17891.85    571.87 o 
   5   1   0     5402.55     5938.80    334.47 o 
   7   1   0     9589.27    10657.32    420.32 o 
   9   1   0     3426.60     3367.52    130.87 o 
  11   1   0     1519.05     1779.99     92.41 o 
  13   1   0      865.21      834.96     39.23 o 
  15   1   0     2286.95     2174.77     85.64 o 
  17   1   0      139.01      103.38     15.79 o 
  19   1   0      323.79      365.16     25.64 o 
  21   1   0       23.13       22.76     10.68 o 
   0   2   0     3771.53     2853.89    225.18 o 
   2   2   0     3629.71     3629.69    178.46 o 
   4   2   0     3116.87     3170.92    166.00 o 
   6   2   0     1295.90     1424.31     67.22 o 
   8   2   0     5993.52     6486.98    264.29 o 
  10   2   0     7363.45     8436.65    328.49 o 
  12   2   0     1596.76     1736.43     98.97 o 
  14   2   0     1119.45     1063.73     81.62 o 
  16   2   0      858.72      782.87     51.40 o 
  18   2   0       36.45       57.91     13.22 o 
  20   2   0      774.36      745.93     67.00 o 
   1   3   0      364.20      290.41     47.74 o 
   3   3   0      628.16      788.19     75.31 o 
   5   3   0     6164.79     6959.74    271.15 o 
   7   3   0     2217.54     2017.48    102.26 o 
   9   3   0      776.93      958.42     87.44 o 
  11   3   0      629.82      598.52     48.64 o 
  13   3   0      334.30      256.53     36.70 o 
  15   3   0     2045.59     1979.75     94.52 o 
  17   3   0       83.50       55.91     12.74 o 
  19   3   0     1022.37     1060.20     59.58 o 
   0   4   0      472.02      703.74    122.17 o 
   2   4   0      624.68      437.86    106.35 o 
   4   4   0      909.06      877.39    157.17 o 
   6   4   0      114.07      143.97     60.69 o 
   8   4   0      974.20      969.24    145.50 o 
  10   4   0      874.81     1020.59    168.03 o 
  12   4   0     1123.33     1353.95     85.58 o 
  14   4   0      308.02      329.19     41.56 o 
  16   4   0       63.00       26.67     14.24 o 
  18   4   0      553.55      562.56     60.72 o 
   1   5   0      369.52      379.29    122.77 o 
   3   5   0      230.49      185.23    111.33 o 
   5   5   0     3484.77     3772.04    323.73 o 
  13   5   0       47.86       71.35     22.52 o 
  15   5   0      136.88      160.08     20.81 o 
  17   5   0      243.11      206.23     19.42 o 
  10   6   0      270.18      272.55     36.20 o 
  12   6   0       20.08       29.26     17.03 o 
  14   6   0       61.81       89.86     14.10 o 
  -4  -8   1       75.52       86.87     15.59 o 
  -2  -8   1      760.54      827.31     49.18 o 
   0  -8   1      347.85      344.77     20.05 o 
   2  -8   1      345.69      379.34     23.89 o 
 -11  -7   1      199.30      132.90     23.04 o 
  -9  -7   1       83.26       84.70     11.31 o 
  -7  -7   1       97.09      108.23     13.20 o 
  -5  -7   1      234.73      291.98     25.42 o 
  -3  -7   1      301.92      330.81     25.50 o 
  -1  -7   1      354.84      377.87     20.95 o 
   1  -7   1     1752.10     1840.81     78.30 o 
   3  -7   1     1223.03     1278.79     47.62 o 
   5  -7   1     1006.47     1148.58     43.49 o 
   7  -7   1      311.08      303.61     22.11 o 
   9  -7   1      266.51      222.52     35.29 o 
 -14  -6   1      200.24      131.77     24.28 o 
 -12  -6   1        9.29       -3.10      8.83 o 
 -10  -6   1      634.13      581.33     28.48 o 
  -8  -6   1      151.17      156.27     15.75 o 
  -6  -6   1       16.04       22.11      9.93 o 
  -4  -6   1      448.17      467.02     25.10 o 
  -2  -6   1      314.54      353.13     21.71 o 
   0  -6   1     2925.79     3203.74     92.70 o 
   2  -6   1     1105.27     1073.23     44.47 o 
   4  -6   1      174.24      149.16     15.46 o 
   6  -6   1      542.86      618.37     29.11 o 
   8  -6   1      369.31      390.49     22.79 o 
  10  -6   1      413.39      379.74     52.44 o 
  12  -6   1      269.69      212.33     23.38 o 
 -17  -5   1     1163.98     1122.48     63.04 o 
 -15  -5   1      166.11      176.02     19.63 o 
 -13  -5   1     1301.32     1329.31     65.53 o 
 -11  -5   1      169.45      158.80     15.70 o 
  -9  -5   1       84.37       96.67     13.24 o 
  -7  -5   1     6043.34     6316.06    157.65 o 
  -5  -5   1     3032.43     2881.98     82.96 o 
  -3  -5   1       97.62       92.15     11.73 o 
  -1  -5   1      297.78      266.20     17.78 o 
   1  -5   1      466.90      482.61     23.65 o 
   3  -5   1      331.37      295.41     18.92 o 
   5  -5   1      213.86      193.31     16.52 o 
   7  -5   1     1263.87     1278.59     41.53 o 
   9  -5   1      121.50      103.40     14.45 o 
  11  -5   1      289.65      272.84     21.57 o 
  13  -5   1       88.68       59.99     14.04 o 
  15  -5   1       63.04       46.70     14.36 o 
 -20  -4   1     2579.41     2731.87    175.85 o 
 -18  -4   1     1304.69     1252.26     71.73 o 
 -16  -4   1      470.14      461.87     31.69 o 
 -14  -4   1     1046.48     1088.85     42.13 o 
 -12  -4   1      316.79      318.72     20.84 o 
 -10  -4   1     3044.00     3140.73     85.78 o 
  -8  -4   1      860.64      842.15     31.27 o 
  -6  -4   1      231.98      283.60     76.87 o 
  -4  -4   1     1322.89     1495.15    233.06 o 
  -2  -4   1      569.74      436.65    136.63 o 
   0  -4   1      146.09       58.47     43.76 o 
   2  -4   1      313.06      225.64     70.37 o 
   4  -4   1      744.45      773.04    108.25 o 
   6  -4   1       86.32       75.82     17.48 o 
   8  -4   1     1195.98     1242.23     40.67 o 
  10  -4   1     5147.53     5398.57    145.29 o 
  12  -4   1      249.15      249.42     18.69 o 
  14  -4   1       17.60       28.03     17.63 o 
  16  -4   1      345.06      312.20     32.23 o 
  18  -4   1      101.44       90.32     22.97 o 
 -21  -3   1      457.86      502.73     28.75 o 
 -19  -3   1      478.85      552.31     36.25 o 
 -17  -3   1      312.00      275.90     23.16 o 
 -15  -3   1     7040.11     7291.88    269.30 o 
 -13  -3   1      740.66      729.43     27.92 o 
 -11  -3   1     1176.09     1150.88     42.50 o 
  -9  -3   1      136.42      115.04     60.79 o 
  -7  -3   1      567.58      458.17     93.32 o 
  -5  -3   1     1558.20     1654.45    106.72 o 
  -3  -3   1     1989.87     2149.16    117.63 o 
  -1  -3   1     2512.36     3031.59    122.17 o 
   1  -3   1     1227.81     1557.50     93.66 o 
   3  -3   1     1598.78     1702.23    108.83 o 
   5  -3   1     3203.12     3181.47    214.43 o 
   7  -3   1     1444.19     1469.97    189.85 o 
   9  -3   1      718.77      754.82    125.05 o 
  11  -3   1      341.90      415.01     48.30 o 
  13  -3   1     1245.48     1284.99     48.90 o 
  15  -3   1      883.94      735.87     36.52 o 
  17  -3   1      183.49      173.61     22.10 o 
  19  -3   1       77.14       81.73     14.91 o 
 -22  -2   1      196.67      214.51     17.59 o 
 -20  -2   1      112.99      144.04     19.91 o 
 -18  -2   1      324.92      338.06     33.47 o 
 -16  -2   1      851.93      783.42     52.74 o 
 -14  -2   1      103.87       84.81     15.33 o 
 -12  -2   1     5431.48     4582.61    467.08 o 
 -10  -2   1    12780.33    13817.99    732.82 o 
  -8  -2   1     2943.67     3129.76    213.84 o 
  -6  -2   1     1902.06     1841.86    128.63 o 
  -4  -2   1     3581.26     3739.70    344.36 o 
  -2  -2   1     8697.45     8936.04    332.29 o 
   0  -2   1     3191.50     3143.54    130.88 o 
   2  -2   1     1653.87     1634.31     90.42 o 
   4  -2   1     1505.26     1387.27    108.72 o 
   6  -2   1      834.27      889.50    101.70 o 
   8  -2   1     1492.59     1858.95    158.49 o 
  10  -2   1      519.84      507.12    101.07 o 
  12  -2   1      198.16      201.48     17.10 o 
  14  -2   1     2200.17     2146.78     85.72 o 
  16  -2   1      320.13      279.86     30.08 o 
  18  -2   1      312.28      328.74     30.75 o 
  20  -2   1      200.51      201.74     33.30 o 
 -23  -1   1      423.86      405.06     31.65 o 
 -21  -1   1      137.90      164.51     19.79 o 
 -19  -1   1      261.36      265.71     27.74 o 
 -17  -1   1     1430.19     1343.74     56.83 o 
 -15  -1   1     1572.42     1476.99     58.17 o 
 -13  -1   1      780.26      683.25     80.98 o 
 -11  -1   1      407.86      460.22     90.27 o 
  -9  -1   1      493.84      500.03     44.37 o 
  -7  -1   1     2669.48     3028.93    250.66 o 
  -5  -1   1    25664.84    26006.94    950.52 o 
  -3  -1   1      132.12      227.52     31.75 o 
  -1  -1   1     7946.85     8144.66    326.49 o 
   1  -1   1     5400.46     5702.79    168.05 o 
   3  -1   1    29112.95    29024.69   1291.69 o 
   5  -1   1    30880.71    32403.75   1685.82 o 
   7  -1   1     2057.40     2163.20     93.90 o 
   9  -1   1     2789.73     3054.93    230.76 o 
  11  -1   1       39.09       38.03     13.89 o 
  13  -1   1     1365.25     1320.28     47.89 o 
  15  -1   1      962.71      873.22     42.80 o 
  17  -1   1      976.88      887.87     45.45 o 
  19  -1   1      266.33      331.40     36.27 o 
  21  -1   1      224.34      257.59     28.93 o 
 -22   0   1      402.60      430.36     29.68 o 
 -20   0   1      395.42      404.87     45.91 o 
 -18   0   1      342.36      393.32     28.23 o 
 -16   0   1       22.95       12.93     10.01 o 
 -14   0   1      848.38      814.35     38.52 o 
 -12   0   1      771.21      688.55     49.01 o 
 -10   0   1      976.72      945.17     50.91 o 
  -8   0   1      383.38      282.80     20.88 o 
  -6   0   1     2623.18     2374.53    111.14 o 
  -4   0   1    18283.74    18177.24    896.11 o 
  -2   0   1    11186.35    10824.08    491.79 o 
   0   0   1     1488.72     1357.14     54.35 o 
   2   0   1     1869.77     1864.12    154.90 o 
   4   0   1    14271.46    14419.38    674.28 o 
   6   0   1     1651.14     1947.67    111.17 o 
   8   0   1       89.42       94.20     13.48 o 
  10   0   1      427.83      508.34     44.49 o 
  12   0   1      443.50      471.97     40.08 o 
  14   0   1        7.59       11.66     17.82 o 
  16   0   1       84.42       95.09     15.90 o 
  18   0   1      435.26      453.77     35.08 o 
  20   0   1      308.08      322.91     26.89 o 
 -21   1   1      130.34      159.22     18.72 o 
 -19   1   1      228.77      237.81     22.46 o 
 -17   1   1     1313.18     1200.47     67.02 o 
 -15   1   1     1559.99     1402.97     69.92 o 
 -13   1   1      771.73      761.29     58.00 o 
 -11   1   1      473.90      526.29     40.32 o 
  -9   1   1      468.85      526.38     34.75 o 
  -7   1   1     2755.33     3203.34    109.13 o 
  -5   1   1    25138.85    25728.97   1213.37 o 
  -3   1   1      104.76      137.74     17.97 o 
  -1   1   1     8133.20     8944.88    529.74 o 
   1   1   1     5308.44     5736.90    380.80 o 
   3   1   1    29756.02    28647.96   1132.27 o 
   5   1   1    31046.10    32224.12   1177.49 o 
   7   1   1     1859.51     1926.02     79.58 o 
   9   1   1     2935.23     2956.41    131.45 o 
  11   1   1       21.69       16.50     10.66 o 
  13   1   1     1440.10     1320.66     57.33 o 
  15   1   1      898.65      823.46     42.18 o 
  17   1   1     1048.12     1050.23     47.45 o 
  19   1   1      272.69      283.55     26.88 o 
  21   1   1      193.84      179.51     17.59 o 
 -22   2   1      158.73      125.86     23.12 o 
 -20   2   1      142.07      149.83     30.56 o 
 -18   2   1      322.93      336.17     25.87 o 
 -16   2   1      784.63      754.08     49.81 o 
 -14   2   1      139.23      132.32     20.32 o 
 -12   2   1     5387.84     5306.00    224.45 o 
 -10   2   1    13140.69    14781.95    534.75 o 
  -8   2   1     3092.89     3460.93    197.37 o 
  -6   2   1     1832.59     1631.45     78.58 o 
  -4   2   1     3793.30     3639.09    657.05 o 
  -2   2   1     8430.79     8136.81    434.08 o 
   0   2   1     3271.74     3149.46    202.41 o 
   2   2   1     1761.46     1729.22    100.18 o 
   4   2   1     1611.59     1695.90    113.94 o 
   6   2   1      944.62     1258.66     61.92 o 
   8   2   1     1351.91     1446.69     78.38 o 
  10   2   1      513.12      501.79     40.83 o 
  12   2   1      222.75      230.92     44.66 o 
  14   2   1     2140.64     2043.76    103.65 o 
  16   2   1      288.32      272.37     34.86 o 
  18   2   1      300.18      355.68     25.68 o 
  20   2   1      192.17      152.73     28.21 o 
 -21   3   1      400.11      420.68     42.44 o 
 -19   3   1      544.96      560.53     38.10 o 
 -17   3   1      325.32      265.60     38.72 o 
 -15   3   1     6771.94     6842.83    304.47 o 
 -13   3   1      656.89      631.29     80.18 o 
 -11   3   1     1214.32     1178.10     72.78 o 
  -9   3   1      166.83      185.38     25.72 o 
  -7   3   1      554.01      524.29     37.15 o 
  -5   3   1     1507.94     1423.83     87.30 o 
  -3   3   1     1830.38     1903.59    131.63 o 
  -1   3   1     2671.57     2780.33    358.81 o 
   1   3   1     1114.68     1252.07     98.45 o 
   3   3   1     1750.91     2230.44    202.21 o 
   5   3   1     3368.22     3290.48    141.36 o 
   7   3   1     1561.98     1668.21    106.98 o 
   9   3   1      813.77      864.61     89.73 o 
  11   3   1      393.58      428.76     39.84 o 
  13   3   1     1333.48     1492.97    132.28 o 
  15   3   1      835.04      760.91     40.51 o 
  17   3   1      144.45      138.41     30.49 o 
  19   3   1       93.57      102.85     15.92 o 
 -20   4   1     2608.76     2743.17    122.92 o 
 -18   4   1     1355.26     1400.13     70.20 o 
 -16   4   1      516.02      465.05     36.13 o 
 -14   4   1      953.57      905.25     78.79 o 
 -12   4   1      316.09      351.73     41.69 o 
 -10   4   1     3240.24     3399.68    262.76 o 
  -8   4   1      856.24      965.16    144.65 o 
  -6   4   1      224.54      242.95     86.55 o 
  -4   4   1     1456.65     1846.34    233.61 o 
  -2   4   1      491.76      515.18     75.86 o 
   0   4   1      105.68       69.10     35.77 o 
   2   4   1      372.95      353.33    104.00 o 
   4   4   1      670.74      814.51    116.63 o 
   6   4   1       56.46       58.86     50.30 o 
   8   4   1     1226.61     1407.33    173.06 o 
  14   4   1       28.65       21.97     14.75 o 
  16   4   1      304.09      282.90     30.18 o 
  18   4   1      101.59       99.59     15.26 o 
 -17   5   1     1109.83     1193.18     60.63 o 
 -15   5   1      198.81      201.01     37.22 o 
  -5   5   1     2837.94     3061.41    246.09 o 
  -3   5   1      132.34      113.03     85.58 o 
   1   5   1      474.48      482.05    135.75 o 
   3   5   1      376.88      226.57    113.88 o 
   5   5   1      174.14       97.44     82.38 o 
  11   5   1      331.14      339.15     43.09 o 
  13   5   1       69.82       75.69     22.97 o 
  15   5   1       83.10       70.36     15.01 o 
  17   5   1      583.69      686.66     53.17 o 
 -14   6   1      238.44      275.50     34.25 o 
 -12   6   1       19.85        5.94     14.13 o 
 -10   6   1      581.30      583.51     53.97 o 
  10   6   1      400.72      439.66     42.99 o 
  12   6   1      273.66      243.00     31.26 o 
  14   6   1      246.84      276.78     21.61 o 
  -3   7   1      310.88      337.35     41.64 o 
  -4  -8   2      132.96      125.22     17.20 o 
  -2  -8   2      187.58      189.96     26.89 o 
   0  -8   2      752.96      811.97     48.21 o 
 -11  -7   2      184.33      161.42     20.68 o 
  -9  -7   2       92.86       79.80     11.34 o 
  -7  -7   2      135.36      164.60     15.23 o 
  -5  -7   2      747.67      751.51     32.39 o 
  -3  -7   2      241.20      258.19     19.54 o 
  -1  -7   2      455.00      491.41     23.47 o 
   1  -7   2      212.16      186.30     17.19 o 
   3  -7   2      358.84      366.40     22.92 o 
   5  -7   2      590.21      619.30     28.44 o 
   7  -7   2       25.75       30.98      8.96 o 
   9  -7   2      384.00      430.67     36.24 o 
 -16  -6   2      246.45      325.82     35.30 o 
 -14  -6   2      100.74       82.23     13.45 o 
 -12  -6   2      633.69      626.52     28.37 o 
 -10  -6   2      258.43      235.50     16.73 o 
  -8  -6   2      117.23      122.11     15.61 o 
  -6  -6   2      351.71      317.16     20.95 o 
  -4  -6   2     3567.68     3606.07    102.72 o 
  -2  -6   2     1939.98     1809.48     58.17 o 
   0  -6   2     2439.26     2670.83     88.70 o 
   2  -6   2      182.94      153.16     17.15 o 
   4  -6   2      129.49      132.28     15.08 o 
   6  -6   2      120.83      145.58     15.26 o 
   8  -6   2      925.99      911.58     38.85 o 
  10  -6   2      173.87      170.87     14.94 o 
  12  -6   2      585.18      594.78     40.40 o 
  14  -6   2      200.13      116.78     23.32 o 
 -17  -5   2      380.14      418.39     32.76 o 
 -15  -5   2      531.27      521.94     27.40 o 
 -13  -5   2      220.61      237.80     17.39 o 
 -11  -5   2      968.36      953.23     36.15 o 
  -9  -5   2     1634.49     1707.45     55.27 o 
  -7  -5   2      614.12      617.24     30.65 o 
  -5  -5   2      418.80      398.13     23.24 o 
  -3  -5   2     1145.11     1135.36     39.12 o 
  -1  -5   2       21.76       22.95      9.58 o 
   1  -5   2     1081.02     1080.02     41.46 o 
   3  -5   2     2206.28     2432.58     80.80 o 
   5  -5   2       96.66       91.70     13.24 o 
   7  -5   2      148.58      145.25     15.89 o 
   9  -5   2      330.37      322.53     21.74 o 
  11  -5   2      650.16      680.54     37.21 o 
  13  -5   2      112.95      104.03     19.75 o 
  15  -5   2      716.44      870.32     84.95 o 
 -20  -4   2      307.07      284.29     34.50 o 
 -18  -4   2      259.08      219.34     26.00 o 
 -16  -4   2      172.37      198.85     18.84 o 
 -14  -4   2      136.36      160.93     16.83 o 
 -12  -4   2     5762.03     6178.82    177.96 o 
 -10  -4   2     3790.65     3873.00    101.37 o 
  -8  -4   2      380.25      313.40     19.13 o 
  -6  -4   2      475.68      484.93     96.37 o 
  -4  -4   2      654.50      746.66    181.71 o 
  -2  -4   2     1483.75     1609.94    157.23 o 
   0  -4   2     1263.59     1225.01    137.76 o 
   2  -4   2      180.23      172.88     50.37 o 
   4  -4   2      679.36      708.07    106.41 o 
   6  -4   2      308.22      272.53     16.39 o 
   8  -4   2      299.83      316.95     18.40 o 
  10  -4   2      592.81      549.42     25.11 o 
  12  -4   2       71.91       86.89     16.34 o 
  14  -4   2       94.31       95.68     20.58 o 
  16  -4   2       58.14       51.34     15.75 o 
 -21  -3   2      192.38      193.20     18.50 o 
 -19  -3   2      215.10      235.83     24.26 o 
 -17  -3   2     4000.41     3979.21    128.87 o 
 -15  -3   2      592.51      593.81     28.09 o 
 -13  -3   2     1268.54     1258.08     40.23 o 
 -11  -3   2     1076.09     1024.49     38.06 o 
  -9  -3   2     1472.89     1466.81    161.61 o 
  -7  -3   2     2725.92     2491.53    185.60 o 
  -5  -3   2      527.33      576.59     66.61 o 
  -3  -3   2      737.65      859.07     71.82 o 
  -1  -3   2     1092.64     1246.42     73.51 o 
   1  -3   2     2892.09     3598.94    172.40 o 
   3  -3   2      700.36      851.65     94.71 o 
   5  -3   2      303.15      347.46     72.58 o 
   7  -3   2     2722.88     3129.42    226.44 o 
   9  -3   2      149.36      147.27     15.35 o 
  11  -3   2       61.53       52.19     10.07 o 
  13  -3   2     1297.09     1240.70     51.67 o 
  15  -3   2        8.48       13.75     11.04 o 
  17  -3   2      242.63      284.97     48.00 o 
  19  -3   2      143.24      125.16     20.02 o 
 -22  -2   2      862.68      913.45     47.31 o 
 -20  -2   2     1944.36     2082.91     97.42 o 
 -18  -2   2      209.54      185.92     19.48 o 
 -16  -2   2      727.56      690.69     37.44 o 
 -14  -2   2       92.10       78.96     14.33 o 
 -12  -2   2       81.08       49.32     53.16 o 
 -10  -2   2      777.99      756.38    105.36 o 
  -8  -2   2     2681.73     2266.89    168.56 o 
  -6  -2   2     1839.66     1827.40    113.21 o 
  -4  -2   2     2102.27     2505.66    104.69 o 
  -2  -2   2     4109.14     4092.20    157.50 o 
   0  -2   2     5137.52     6030.75    293.25 o 
   2  -2   2      220.10      167.82     31.39 o 
   4  -2   2      616.12      719.97    128.79 o 
   6  -2   2     1590.24     1664.22     79.95 o 
   8  -2   2     7442.97     7882.26    365.17 o 
  10  -2   2     1432.20     1374.19    265.14 o 
  12  -2   2      191.29      216.06     20.07 o 
  14  -2   2      352.77      374.83     30.03 o 
  16  -2   2        4.99       10.37     13.01 o 
  18  -2   2      254.91      281.91     27.46 o 
  20  -2   2      151.81      186.33     23.52 o 
 -23  -1   2       58.43       54.25     10.47 o 
 -21  -1   2       53.65       35.48     12.13 o 
 -19  -1   2       26.19       28.07     13.25 o 
 -17  -1   2     1540.47     1441.09     60.53 o 
 -15  -1   2       30.61       44.23     11.27 o 
 -13  -1   2      934.73      779.93    148.42 o 
 -11  -1   2      298.23      276.49     48.79 o 
  -9  -1   2      537.20      615.15     35.98 o 
  -7  -1   2    16517.76    16333.60    508.17 o 
  -5  -1   2    19364.42    20367.08    935.79 o 
  -3  -1   2     3305.53     3484.15    130.54 o 
  -1  -1   2    13150.10    12700.73    363.06 o 
   1  -1   2      802.47      739.14     34.80 o 
   3  -1   2     7359.12     8124.77    493.37 o 
   5  -1   2     4969.58     5464.61    400.70 o 
   7  -1   2     1741.65     1541.64     76.63 o 
   9  -1   2     3866.64     4465.86    240.26 o 
  11  -1   2        0.11        0.52     18.49 o 
  13  -1   2      355.18      346.83     27.46 o 
  15  -1   2      360.54      304.89     26.79 o 
  17  -1   2     1250.08     1234.04     54.98 o 
  19  -1   2      248.14      280.26     26.08 o 
  21  -1   2      520.93      534.53     40.24 o 
 -22   0   2      759.50      847.72     45.94 o 
 -20   0   2      919.16     1003.92     48.98 o 
 -18   0   2        0.75       -0.68      8.15 o 
 -16   0   2      100.87       73.56     22.52 o 
 -14   0   2       29.90       21.55      9.14 o 
 -12   0   2      213.53      189.06     27.60 o 
 -10   0   2      677.74      803.83     44.79 o 
  -8   0   2      494.41      584.74     46.59 o 
  -6   0   2     1768.22     1815.89     90.37 o 
  -4   0   2      237.19      224.66     26.00 o 
  -2   0   2      232.87      305.70     34.12 o 
   0   0   2     1331.30     1081.96     50.48 o 
   2   0   2    13647.32    13327.30    493.36 o 
   4   0   2      830.87      706.04     46.15 o 
   6   0   2     2062.21     2509.33    100.29 o 
   8   0   2     3027.04     3321.83    141.45 o 
  10   0   2      947.19      935.69     58.32 o 
  12   0   2      272.02      273.32     21.05 o 
  14   0   2      512.98      461.58     30.31 o 
  16   0   2     1208.52     1216.23     55.20 o 
  18   0   2      189.66      187.80     19.23 o 
  20   0   2      261.32      219.01     42.51 o 
 -23   1   2       53.05       49.83     17.22 o 
 -21   1   2       49.60       46.23     13.13 o 
 -19   1   2       39.88       34.71     14.16 o 
 -17   1   2     1449.68     1388.82     62.83 o 
 -15   1   2       53.36       34.43     11.12 o 
 -13   1   2      852.23      922.76     63.30 o 
 -11   1   2      347.40      346.30     28.20 o 
  -9   1   2      530.29      561.75     37.44 o 
  -7   1   2    16496.83    16044.16    606.94 o 
  -5   1   2    19760.41    20700.79    757.01 o 
  -3   1   2     3561.05     3963.16    179.45 o 
  -1   1   2    13044.51    12615.45    808.84 o 
   1   1   2      816.86      812.05     56.92 o 
   3   1   2     7311.78     6955.89    285.24 o 
   5   1   2     5156.63     5569.67    197.94 o 
   7   1   2     1732.36     1569.85     67.33 o 
   9   1   2     4063.22     4442.33    185.44 o 
  11   1   2        2.24       -2.98      7.74 o 
  13   1   2      339.37      325.25     31.22 o 
  15   1   2      306.88      264.17     23.62 o 
  17   1   2     1227.71     1228.02     57.23 o 
  19   1   2      218.31      243.65     23.33 o 
 -22   2   2      943.54      969.56     72.80 o 
 -20   2   2     1926.18     1979.35    146.24 o 
 -18   2   2      169.78      155.67     18.32 o 
 -16   2   2      713.74      634.00     35.17 o 
 -14   2   2       63.06       49.46     13.89 o 
 -12   2   2      115.63      117.81     25.85 o 
 -10   2   2      671.53      686.62    100.43 o 
  -8   2   2     2588.93     2510.38    132.85 o 
  -6   2   2     1922.17     1948.36     94.08 o 
  -4   2   2     2002.42     2270.51    142.72 o 
  -2   2   2     3955.92     4010.13    296.52 o 
   0   2   2     4869.72     5917.79    421.59 o 
   2   2   2      196.93      157.93     31.06 o 
   4   2   2      703.22      742.85     41.64 o 
   6   2   2     1683.72     1662.65    135.87 o 
   8   2   2     7660.73     8362.02    316.69 o 
  10   2   2     1466.22     1324.42     78.51 o 
  12   2   2      224.08      244.60     25.85 o 
  14   2   2      298.74      316.74     32.59 o 
  16   2   2        1.38       -0.05      9.10 o 
  18   2   2      269.20      350.31     30.10 o 
  20   2   2      133.82      118.92     23.67 o 
 -21   3   2      174.45      177.87     19.61 o 
 -19   3   2      184.44      231.47     25.26 o 
 -17   3   2     3813.49     3888.59    177.97 o 
 -15   3   2      627.78      649.57     44.59 o 
 -13   3   2     1396.01     1219.84    130.26 o 
 -11   3   2      986.01      969.30     65.15 o 
  -9   3   2     1614.51     1612.97    142.97 o 
  -7   3   2     2741.17     2646.72    130.92 o 
  -5   3   2      618.39      658.76     59.40 o 
  -3   3   2      642.21      697.91    109.52 o 
  -1   3   2     1182.69     1478.61    104.60 o 
   1   3   2     3071.59     3277.41    194.50 o 
   3   3   2      800.32      715.22    120.98 o 
   5   3   2      365.37      371.27     43.56 o 
   7   3   2     2848.82     3115.49    142.09 o 
   9   3   2      177.52      193.63     25.48 o 
  11   3   2       87.16       99.50     23.73 o 
  13   3   2     1193.49     1168.32     55.76 o 
  15   3   2        3.72       -1.19      9.37 o 
  17   3   2      246.78      276.02     27.68 o 
  19   3   2      144.95      127.56     16.50 o 
 -20   4   2      313.46      288.76     23.21 o 
 -18   4   2      220.61      218.05     23.81 o 
 -16   4   2      209.20      186.15     24.86 o 
 -14   4   2      174.22      233.96     35.35 o 
 -12   4   2     5796.24     6019.24    356.24 o 
 -10   4   2     3711.57     3924.37    181.31 o 
  -8   4   2      326.01      279.97     89.12 o 
  -6   4   2      559.83      559.36    168.41 o 
  -4   4   2      582.94      631.04    133.96 o 
  -2   4   2     1395.32     1307.31    259.70 o 
   0   4   2     1186.90      930.34    101.19 o 
   2   4   2      218.94      207.50     82.08 o 
   4   4   2      613.07      822.80    120.86 o 
   6   4   2      272.29      224.94    119.20 o 
   8   4   2      351.27      294.83     93.82 o 
  12   4   2       71.14       69.25     25.06 o 
  14   4   2      101.07       93.28     19.98 o 
  16   4   2       65.32       56.01     14.98 o 
  18   4   2      235.64      246.99     29.41 o 
 -17   5   2      410.77      497.66     32.06 o 
 -15   5   2      505.77      539.22     58.82 o 
  -5   5   2      457.66      335.67     96.27 o 
  -3   5   2     1217.92     1016.54    193.37 o 
   1   5   2     1102.19      732.10    170.95 o 
   3   5   2     2149.17     1787.15    203.48 o 
   7   5   2      109.82      103.85     26.66 o 
   9   5   2      272.75      271.95     39.89 o 
  11   5   2      719.89      680.17     63.76 o 
  13   5   2      115.23      137.88     21.69 o 
  15   5   2      700.91      777.54     46.11 o 
 -16   6   2      288.44      339.10     32.90 o 
 -14   6   2      127.61      127.83     20.60 o 
 -12   6   2      580.29      621.96     54.92 o 
  -6   6   2      291.89      282.54     42.04 o 
  10   6   2      172.99      204.80     29.56 o 
  12   6   2      577.38      582.08     36.65 o 
  -3   7   2      259.99      285.28     37.50 o 
  -2  -8   3      564.30      668.94     60.86 o 
   0  -8   3      882.88     1072.06     87.07 o 
 -11  -7   3       78.29       63.37     10.64 o 
  -9  -7   3       12.12       11.51      8.61 o 
  -7  -7   3      237.39      201.90     20.49 o 
  -5  -7   3       42.67       50.57     12.60 o 
  -3  -7   3      242.50      269.86     19.63 o 
  -1  -7   3      166.16      204.52     17.70 o 
   1  -7   3      712.05      696.33     30.83 o 
   3  -7   3     1164.59     1245.56     51.89 o 
   5  -7   3      150.91      171.54     15.53 o 
   7  -7   3      306.98      258.70     17.22 o 
   9  -7   3      106.89       67.30     27.41 o 
 -16  -6   3       12.46       16.35     10.52 o 
 -14  -6   3      274.10      217.76     42.69 o 
 -12  -6   3     1061.68     1093.39     37.08 o 
 -10  -6   3      242.35      207.72     18.20 o 
  -8  -6   3     1459.05     1328.43     50.14 o 
  -6  -6   3      993.76     1026.96     41.55 o 
  -4  -6   3      230.10      236.44     18.01 o 
  -2  -6   3      183.91      201.83     17.16 o 
   0  -6   3      108.76      107.67     15.40 o 
   2  -6   3      205.07      204.02     19.55 o 
   4  -6   3      838.34      872.72     34.67 o 
   6  -6   3      155.98      153.79     15.69 o 
   8  -6   3      134.42      119.55     13.68 o 
  10  -6   3      340.54      302.08     20.78 o 
  12  -6   3      179.62       95.96     27.28 o 
 -19  -5   3       13.91       10.88     12.98 o 
 -17  -5   3      409.30      435.76     26.18 o 
 -15  -5   3      173.92      151.33     16.07 o 
 -13  -5   3       21.49       15.28      9.52 o 
 -11  -5   3      310.02      323.56     23.37 o 
  -9  -5   3      406.27      373.96     22.30 o 
  -7  -5   3      823.01      785.40     34.77 o 
  -5  -5   3      719.00      764.95     27.95 o 
  -3  -5   3      162.27      154.52     14.35 o 
  -1  -5   3       74.05       93.96     12.65 o 
   1  -5   3      837.55      889.65     36.72 o 
   3  -5   3     3100.58     3019.40     87.81 o 
   5  -5   3      707.44      665.34     29.55 o 
   7  -5   3      550.20      527.20     34.91 o 
   9  -5   3      579.86      688.18     29.92 o 
  11  -5   3      599.35      542.86     29.70 o 
  13  -5   3       73.12       95.56     34.38 o 
  15  -5   3      369.30      369.61     41.64 o 
 -20  -4   3       20.54       27.61     17.22 o 
 -18  -4   3      940.81      920.11     48.45 o 
 -16  -4   3      299.40      307.13     22.77 o 
 -14  -4   3      605.75      615.47     29.72 o 
 -12  -4   3     4542.23     4628.71    138.79 o 
 -10  -4   3      621.46      630.91     26.98 o 
  -8  -4   3      550.08      483.96     22.92 o 
  -6  -4   3      307.90      214.29     79.91 o 
  -4  -4   3      140.27       77.16     53.47 o 
  -2  -4   3      552.37      640.43    121.85 o 
   0  -4   3      104.97      123.16     59.83 o 
   2  -4   3     1081.15     1093.28    126.51 o 
   4  -4   3     1523.93     1535.58     80.20 o 
   6  -4   3     1207.51     1210.93     41.04 o 
   8  -4   3      162.99      149.36     15.55 o 
  10  -4   3     1129.83     1201.99     48.92 o 
  12  -4   3      321.36      301.60     23.59 o 
  14  -4   3       39.36       46.62     13.19 o 
  16  -4   3      271.08      268.97     24.54 o 
 -21  -3   3      377.41      362.06     26.09 o 
 -19  -3   3       53.02       67.00     12.76 o 
 -17  -3   3      978.50      894.14     39.66 o 
 -15  -3   3      589.42      554.27     32.45 o 
 -13  -3   3     1593.99     1472.97     50.81 o 
 -11  -3   3      246.76      260.37     18.92 o 
  -9  -3   3      768.57      750.99    172.85 o 
  -7  -3   3     3431.93     3758.40    338.17 o 
  -5  -3   3       80.67      124.69     18.07 o 
  -3  -3   3     2400.61     2441.65     86.87 o 
  -1  -3   3     1201.34     1343.30     92.98 o 
   1  -3   3      322.20      395.92     88.26 o 
   3  -3   3     3929.64     4435.07    328.93 o 
   5  -3   3     1443.22     1500.66    148.31 o 
   7  -3   3      538.47      542.95    102.77 o 
   9  -3   3       86.15       72.80     10.52 o 
  11  -3   3      353.98      357.17     21.50 o 
  13  -3   3       14.28       13.23     10.61 o 
  15  -3   3      281.36      247.15     25.71 o 
  17  -3   3       78.19      132.01     23.72 o 
 -22  -2   3     1542.51     1720.80     78.28 o 
 -20  -2   3      702.45      741.20     44.17 o 
 -18  -2   3      421.38      433.84     28.80 o 
 -16  -2   3       75.09       62.87     14.13 o 
 -14  -2   3      776.12      710.01     38.04 o 
 -12  -2   3     2732.76     2774.45    283.34 o 
 -10  -2   3        2.28        4.34     35.71 o 
  -8  -2   3     2563.26     2488.75    102.98 o 
  -6  -2   3      417.37      391.54     27.12 o 
  -4  -2   3      499.63      594.48     46.22 o 
  -2  -2   3     1597.60     1375.00     60.03 o 
   0  -2   3     4396.25     4495.81    147.13 o 
   2  -2   3     1577.15     1612.62    110.79 o 
   4  -2   3     4867.48     5578.13    217.56 o 
   6  -2   3     6123.21     6905.79    269.50 o 
   8  -2   3      626.02      584.90     42.88 o 
  10  -2   3      804.07      823.25     34.91 o 
  12  -2   3      793.55      745.18     32.62 o 
  14  -2   3      295.67      262.82     22.96 o 
  16  -2   3       96.14       79.32     16.50 o 
  18  -2   3      205.57      197.31     29.56 o 
  20  -2   3       47.05       53.62     12.73 o 
 -23  -1   3      591.69      677.13     37.29 o 
 -21  -1   3      215.52      255.54     24.31 o 
 -19  -1   3      287.28      341.75     31.78 o 
 -17  -1   3     3316.77     3253.15    199.91 o 
 -15  -1   3      116.12      116.55     14.43 o 
 -13  -1   3      298.83      295.84     46.85 o 
 -11  -1   3      826.41      764.91     45.67 o 
  -9  -1   3     1748.47     1622.05     77.64 o 
  -7  -1   3     3098.21     2621.74    153.64 o 
  -5  -1   3     7143.74     8269.26    324.34 o 
  -3  -1   3     2637.90     2504.54     96.91 o 
  -1  -1   3     1669.56     1851.64     66.39 o 
   1  -1   3     1090.78      980.54     70.60 o 
   3  -1   3      783.56      846.89     52.88 o 
   5  -1   3     1085.98     1061.43     57.65 o 
   7  -1   3     2240.16     2307.31    153.58 o 
   9  -1   3     1675.96     1829.22     97.02 o 
  11  -1   3     3042.23     3222.63    105.87 o 
  13  -1   3     2066.29     1988.55     79.42 o 
  15  -1   3      371.20      303.14     23.24 o 
  17  -1   3      533.11      526.48     36.80 o 
  19  -1   3      151.57      176.34     26.61 o 
 -22   0   3      191.02      201.31     21.16 o 
 -20   0   3        0.80        1.37      8.73 o 
 -18   0   3      158.10      128.79     16.86 o 
 -16   0   3       23.25       32.38     10.70 o 
 -14   0   3      293.05      279.89     23.68 o 
 -12   0   3     2878.69     2958.80    214.37 o 
 -10   0   3      219.68      192.00     25.97 o 
  -8   0   3      949.23      920.00     55.77 o 
  -6   0   3     4121.21     4268.63    220.70 o 
  -4   0   3      826.56      771.61     43.22 o 
  -2   0   3    61648.02    46965.15   3147.05 o 
   0   0   3      114.82      108.83     16.35 o 
   2   0   3     4505.53     4824.31    194.85 o 
   4   0   3        6.89       -1.95      4.21 o 
   6   0   3     1231.82     1345.72     73.48 o 
   8   0   3     5143.98     5154.82    209.02 o 
  10   0   3     1154.69     1110.42     67.47 o 
  12   0   3     1102.94     1102.94     44.08 o 
  14   0   3     4960.30     4905.37    173.75 o 
  16   0   3      188.16      177.91     24.86 o 
  18   0   3       98.04      118.90     29.51 o 
  20   0   3      168.96      178.44     22.67 o 
 -23   1   3      601.77      665.42     36.27 o 
 -21   1   3      176.57      154.45     20.31 o 
 -19   1   3      256.40      268.33     22.59 o 
 -17   1   3     3335.52     3201.49    118.05 o 
 -15   1   3      137.56      121.72     15.85 o 
 -13   1   3      256.54      201.28     41.04 o 
 -11   1   3      932.53      790.92     93.20 o 
  -9   1   3     1892.92     1915.79     99.92 o 
  -7   1   3     2994.64     2878.99    125.67 o 
  -5   1   3     7002.15     8108.12    317.04 o 
  -3   1   3     2654.10     2669.33    137.95 o 
  -1   1   3     1595.22     1909.55    155.68 o 
   1   1   3     1041.95      873.28     79.34 o 
   3   1   3      889.59      895.10     54.72 o 
   5   1   3     1115.82     1206.63     73.46 o 
   7   1   3     2350.80     2361.81     94.88 o 
   9   1   3     1797.18     1953.36    176.85 o 
  11   1   3     2885.04     2878.73    166.53 o 
  13   1   3     2114.22     2102.41     78.97 o 
  15   1   3      395.14      358.44     26.67 o 
  17   1   3      471.43      437.65     28.32 o 
  19   1   3      186.40      197.01     24.46 o 
 -22   2   3     1453.17     1578.13    117.33 o 
 -20   2   3      634.26      666.25     36.32 o 
 -18   2   3      391.54      342.86     25.48 o 
 -16   2   3       51.00       53.21     12.61 o 
 -14   2   3      685.54      612.25     51.13 o 
 -12   2   3     2631.50     2572.95    153.65 o 
 -10   2   3        5.73       11.39      9.04 o 
  -8   2   3     2429.65     2624.79    157.56 o 
  -6   2   3      373.94      399.96     40.82 o 
  -4   2   3      439.36      600.91     71.50 o 
  -2   2   3     1531.32     1972.61    153.13 o 
   0   2   3     4615.16     4477.71    338.96 o 
   2   2   3     1416.43     1389.23     78.76 o 
   4   2   3     4958.71     5516.23    216.94 o 
   6   2   3     6426.10     6851.48    266.98 o 
   8   2   3      705.16      674.17     46.87 o 
  10   2   3      829.71      846.33     45.71 o 
  12   2   3      826.63      798.21     39.53 o 
  14   2   3      244.54      224.35     22.37 o 
  16   2   3      121.85      107.52     16.78 o 
  18   2   3      196.83      200.91     33.50 o 
 -21   3   3      345.44      410.26     43.19 o 
 -19   3   3       66.76       79.64     26.16 o 
 -17   3   3     1080.35      925.99     55.55 o 
 -15   3   3      634.80      607.10     42.33 o 
 -13   3   3     1619.71     1520.36     91.96 o 
 -11   3   3      203.79      202.03     40.11 o 
  -9   3   3      790.43      708.54     49.16 o 
  -7   3   3     3393.36     3752.07    244.83 o 
  -5   3   3       49.36       80.12     35.97 o 
  -3   3   3     2534.91     2351.68    294.43 o 
  -1   3   3     1212.76     1399.86    107.78 o 
   1   3   3      259.56      296.64     49.43 o 
   3   3   3     3861.03     4230.98    382.95 o 
   5   3   3     1347.67     1390.09     78.43 o 
   7   3   3      603.30      598.44     43.17 o 
   9   3   3       99.10      125.47     22.84 o 
  11   3   3      395.20      345.34     31.04 o 
  13   3   3        4.73       12.70      9.43 o 
  15   3   3      254.68      244.78     22.15 o 
  17   3   3       85.74      111.89     18.79 o 
 -20   4   3       34.18       55.91     11.93 o 
 -18   4   3      942.32     1053.09     82.08 o 
 -16   4   3      303.80      322.68     31.31 o 
 -14   4   3      631.32      646.12     57.77 o 
 -12   4   3     4362.86     4831.30    277.65 o 
 -10   4   3      574.60      654.19     50.83 o 
  -8   4   3      522.72      631.95    118.94 o 
  -6   4   3      300.14      317.49    124.22 o 
  -4   4   3      152.66      102.11     46.89 o 
  -2   4   3      639.95      639.33    144.35 o 
   0   4   3      131.47       90.12     63.41 o 
   2   4   3     1004.85     1209.00    140.59 o 
   4   4   3     1554.68     1461.52    162.39 o 
   6   4   3     1237.91     1303.99    197.63 o 
   8   4   3      123.74       96.31     25.48 o 
  10   4   3     1245.58     1295.64     99.26 o 
  12   4   3      270.94      233.17     31.20 o 
  14   4   3       28.14       34.53     14.53 o 
  16   4   3      302.65      302.40     25.84 o 
 -19   5   3       25.44       30.99      9.44 o 
 -17   5   3      447.93      489.99     47.23 o 
 -15   5   3      147.96      170.30     38.20 o 
  -7   5   3      818.54      745.78     70.20 o 
  -5   5   3      728.73      892.17    197.87 o 
  -1   5   3       73.00       41.34     81.98 o 
   1   5   3      944.09      726.11    171.05 o 
   3   5   3     2950.59     2408.70    242.50 o 
   7   5   3      590.50      551.06     54.42 o 
   9   5   3      556.89      580.47     60.46 o 
  11   5   3      591.80      506.57     53.82 o 
  13   5   3       60.16       63.53     15.36 o 
  15   5   3      368.64      384.59     37.45 o 
 -16   6   3       20.65       29.21     13.23 o 
 -14   6   3      247.20      241.42     26.59 o 
  -6   6   3      913.06      924.32     82.83 o 
  10   6   3      310.11      325.37     36.65 o 
  12   6   3      156.03      138.26     15.94 o 
  -5   7   3       51.73       45.13     20.42 o 
  -3   7   3      226.65      228.07     35.25 o 
 -11  -7   4        8.90        5.54      8.22 o 
  -9  -7   4      187.85      171.45     14.98 o 
  -7  -7   4      247.71      227.63     18.93 o 
  -5  -7   4      986.73      984.31     49.80 o 
  -3  -7   4      362.20      382.95     25.97 o 
  -1  -7   4      141.87      155.78     15.41 o 
   1  -7   4       91.44      111.95     13.96 o 
   3  -7   4      907.08      972.64     41.01 o 
   5  -7   4      140.56      135.72     22.05 o 
   7  -7   4      900.19      955.26     55.94 o 
 -16  -6   4      383.92      352.95     25.18 o 
 -14  -6   4       15.46       21.22     10.09 o 
 -12  -6   4      159.62      139.47     14.11 o 
 -10  -6   4      540.30      526.35     31.28 o 
  -8  -6   4      357.27      354.97     23.75 o 
  -6  -6   4       37.68       37.90     11.69 o 
  -4  -6   4      667.66      730.45     30.26 o 
  -2  -6   4      705.19      827.22     52.25 o 
   0  -6   4       25.98       36.54     11.96 o 
   2  -6   4      589.83      494.26     28.31 o 
   4  -6   4      229.85      254.02     18.90 o 
   6  -6   4       20.64       28.38     10.31 o 
   8  -6   4      545.99      532.35     30.06 o 
  10  -6   4       67.14       67.44     16.09 o 
  12  -6   4      102.22       46.30     20.90 o 
 -19  -5   4      252.25      291.73     32.45 o 
 -17  -5   4      137.52      114.79     12.94 o 
 -15  -5   4      529.78      563.32     29.14 o 
 -13  -5   4      148.99      161.22     16.19 o 
 -11  -5   4       45.43       46.15     12.10 o 
  -9  -5   4     2574.54     2649.76     77.93 o 
  -7  -5   4     1506.21     1520.72     55.15 o 
  -5  -5   4     1664.09     1558.57     78.55 o 
  -3  -5   4       54.56       53.39     11.02 o 
  -1  -5   4      235.71      215.25     18.84 o 
   1  -5   4     1941.01     1986.99     67.33 o 
   3  -5   4      812.81      772.21     31.83 o 
   5  -5   4     1091.99     1218.88     43.18 o 
   7  -5   4      894.39      928.18     40.55 o 
   9  -5   4      322.35      278.01     39.48 o 
  11  -5   4        6.38       10.02     14.71 o 
  13  -5   4       11.19       12.09     17.41 o 
 -20  -4   4        8.06        5.49     16.38 o 
 -18  -4   4      414.31      377.41     24.26 o 
 -16  -4   4      835.91      750.76     35.88 o 
 -14  -4   4      168.81      165.30     16.84 o 
 -12  -4   4     1421.61     1442.46     52.01 o 
 -10  -4   4      315.43      281.15     20.21 o 
  -8  -4   4     1894.96     1855.49     92.45 o 
  -6  -4   4      886.71      728.45    185.58 o 
  -4  -4   4      900.51     1050.63    225.00 o 
  -2  -4   4      513.63      455.25     93.28 o 
   0  -4   4      104.64      109.60     61.72 o 
   2  -4   4      562.82      454.49     91.80 o 
   4  -4   4     2188.10     2318.12     66.49 o 
   6  -4   4      642.80      697.44     35.36 o 
   8  -4   4     2152.51     2132.47     73.73 o 
  10  -4   4      591.08      568.10     31.14 o 
  12  -4   4      100.87      103.15     16.06 o 
  14  -4   4      518.91      501.90     30.67 o 
  16  -4   4       57.06       52.81     13.79 o 
 -21  -3   4      393.65      446.21     29.69 o 
 -19  -3   4      363.33      404.06     34.08 o 
 -17  -3   4     1898.72     1874.15     59.91 o 
 -15  -3   4      100.15       93.68     13.15 o 
 -13  -3   4     2370.59     2409.14     73.98 o 
 -11  -3   4      490.73      455.84     23.69 o 
  -9  -3   4     2436.08     2362.44    191.09 o 
  -7  -3   4     4718.42     4777.47    265.21 o 
  -5  -3   4      115.43       59.77     13.05 o 
  -3  -3   4     1881.78     1975.51     71.09 o 
  -1  -3   4     5407.84     6454.61    533.25 o 
   1  -3   4      393.07      390.80     70.92 o 
   3  -3   4     2476.26     2374.62    179.81 o 
   5  -3   4     1022.49     1052.61    125.04 o 
   7  -3   4      293.02      319.43     32.35 o 
   9  -3   4      152.85      139.43     15.47 o 
  11  -3   4      113.08      114.68     17.13 o 
  13  -3   4      795.99      778.68     45.04 o 
  15  -3   4       15.24       24.91     12.60 o 
  17  -3   4      197.78      212.24     27.46 o 
 -22  -2   4      333.54      374.87     26.07 o 
 -20  -2   4      198.47      178.07     17.62 o 
 -18  -2   4      159.82      144.54     20.06 o 
 -16  -2   4      298.27      259.77     21.81 o 
 -14  -2   4      631.41      539.46     28.03 o 
 -12  -2   4     1130.24     1042.45    162.87 o 
 -10  -2   4     2475.14     2372.41    102.98 o 
  -8  -2   4       24.51       23.49      9.44 o 
  -6  -2   4     3593.54     4013.98    148.46 o 
  -4  -2   4     7886.27     9019.82    263.72 o 
  -2  -2   4     2805.52     3080.37    125.59 o 
   0  -2   4     4331.99     4359.07    152.38 o 
   2  -2   4      937.82      920.73     49.14 o 
   4  -2   4     2933.57     3050.87    133.54 o 
   6  -2   4       52.46       75.95     14.66 o 
   8  -2   4     1115.30     1096.69     66.74 o 
  10  -2   4      410.40      411.92     33.57 o 
  12  -2   4      405.43      357.93     38.34 o 
  14  -2   4      162.88      119.79     19.96 o 
  16  -2   4       80.14       68.27     19.32 o 
  18  -2   4      204.34      166.06     24.81 o 
 -23  -1   4      579.95      631.31     43.11 o 
 -21  -1   4      238.57      200.75     22.87 o 
 -19  -1   4      182.57      211.08     25.19 o 
 -17  -1   4      457.62      449.81     36.37 o 
 -15  -1   4       69.78       73.52     17.49 o 
 -13  -1   4      106.71      136.27     20.64 o 
 -11  -1   4      583.34      561.58     42.43 o 
  -9  -1   4     2250.53     2358.98     78.34 o 
  -7  -1   4     1042.20      885.23     90.86 o 
  -5  -1   4       22.64       18.93     14.64 o 
  -3  -1   4    11638.21    11290.81    375.44 o 
  -1  -1   4     1474.87     1387.93     64.10 o 
   1  -1   4      402.45      416.16     55.63 o 
   3  -1   4     2590.05     2539.32    105.37 o 
   5  -1   4      656.97      705.40     56.81 o 
   7  -1   4      456.75      411.24     41.46 o 
   9  -1   4     2288.89     2529.10    172.17 o 
  11  -1   4      178.83      210.12     23.85 o 
  13  -1   4     1121.67     1059.95     45.20 o 
  15  -1   4      462.92      390.04     26.55 o 
  17  -1   4      307.33      278.29     37.10 o 
  19  -1   4       97.57      112.28     19.57 o 
 -24   0   4      397.71      401.15     24.79 o 
 -22   0   4       67.53       74.94     14.68 o 
 -20   0   4       77.34       81.56     13.39 o 
 -18   0   4      218.62      195.96     29.09 o 
 -16   0   4     2623.90     2579.22    101.95 o 
 -14   0   4     1211.83     1277.72    222.48 o 
 -12   0   4      743.00      768.85     46.63 o 
 -10   0   4      112.48      101.56     14.59 o 
  -8   0   4      306.05      356.97     24.46 o 
  -6   0   4      286.57      345.09     34.22 o 
  -4   0   4       51.12       83.25     26.28 o 
  -2   0   4     6959.93     6156.22    239.53 o 
   0   0   4    13844.71    13961.69    520.80 o 
   2   0   4     1840.32     1539.60     81.34 o 
   4   0   4     4087.64     4859.32    165.70 o 
   6   0   4      566.02      656.40     58.57 o 
   8   0   4       92.01       80.75     16.03 o 
  10   0   4     2229.95     2448.16    122.82 o 
  12   0   4     2521.01     2783.98    104.31 o 
  14   0   4      150.34      123.85     17.39 o 
  16   0   4      348.84      308.79     37.37 o 
  18   0   4     1430.15     1349.31     90.57 o 
 -23   1   4      543.82      595.72     41.22 o 
 -21   1   4      225.91      214.46     22.99 o 
 -19   1   4      189.24      202.13     40.18 o 
 -17   1   4      424.46      406.06     28.09 o 
 -15   1   4       98.74       96.94     14.35 o 
 -13   1   4      143.01      161.61     24.61 o 
 -11   1   4      519.93      582.63     91.11 o 
  -9   1   4     2118.04     2277.02    121.88 o 
  -7   1   4      924.64      769.96     56.90 o 
  -5   1   4       20.58        2.80     12.12 o 
  -3   1   4    11200.60    11911.47    753.17 o 
  -1   1   4     1609.19     1653.09     96.31 o 
   1   1   4      477.90      505.96     54.37 o 
   3   1   4     2664.12     2820.58     98.84 o 
   5   1   4      766.90      816.04     75.72 o 
   7   1   4      474.49      446.95     52.01 o 
   9   1   4     2282.70     2173.43    239.56 o 
  11   1   4      226.18      263.64     31.80 o 
  13   1   4     1124.52     1036.26     48.21 o 
  15   1   4      464.67      444.27     34.23 o 
  17   1   4      345.72      305.16     34.95 o 
 -22   2   4      278.78      318.69     40.44 o 
 -20   2   4      176.02      151.24     20.17 o 
 -18   2   4      137.16      126.91     16.47 o 
 -16   2   4      250.69      237.34     20.81 o 
 -14   2   4      678.33      608.38     31.20 o 
 -12   2   4     1179.95     1114.54     68.16 o 
 -10   2   4     2423.51     2407.84    229.22 o 
  -8   2   4       13.32       25.71     22.76 o 
  -6   2   4     3661.06     4141.07    182.12 o 
  -4   2   4     7766.61     8715.84    430.75 o 
  -2   2   4     2644.20     3001.48    253.24 o 
   0   2   4     4465.99     4914.98    348.45 o 
   2   2   4     1007.53      884.46     83.63 o 
   4   2   4     3120.38     3161.99    150.33 o 
   6   2   4       50.25       68.44     13.92 o 
   8   2   4     1091.41     1124.03    111.70 o 
  10   2   4      392.91      412.21     99.33 o 
  12   2   4      396.10      455.08     30.13 o 
  14   2   4      198.58      201.48     21.41 o 
  16   2   4      106.68      125.12     19.77 o 
 -21   3   4      447.17      465.05     34.68 o 
 -19   3   4      363.34      430.77     50.93 o 
 -17   3   4     1822.04     1738.77     92.27 o 
 -15   3   4      121.23      141.98     23.18 o 
 -13   3   4     2290.46     2146.94    289.26 o 
 -11   3   4      572.34      528.97     73.35 o 
  -9   3   4     2445.18     2506.73    119.97 o 
  -7   3   4     4470.67     4892.05    541.90 o 
  -5   3   4      105.81       74.84     50.03 o 
  -3   3   4     1848.54     2057.39    202.66 o 
  -1   3   4     5153.93     6359.19    338.77 o 
   1   3   4      461.86      484.57     77.64 o 
   3   3   4     2650.98     2724.22    191.38 o 
   5   3   4     1015.03      916.01     88.33 o 
   7   3   4      323.66      361.58     30.58 o 
   9   3   4      160.83      142.17     18.48 o 
  11   3   4       84.82       69.55     14.23 o 
  13   3   4      885.23      946.93     45.40 o 
  15   3   4       20.33       36.93     15.08 o 
  17   3   4      166.90      185.68     29.06 o 
 -20   4   4       17.29       17.45      9.57 o 
 -18   4   4      422.23      391.68     47.58 o 
 -16   4   4      755.36      732.49     64.86 o 
 -14   4   4      217.55      252.03     34.80 o 
 -12   4   4     1422.30     1311.66     99.31 o 
 -10   4   4      338.56      272.74     33.16 o 
  -8   4   4     1872.34     1869.62    188.65 o 
  -6   4   4      967.43      919.78    178.74 o 
  -4   4   4      909.74     1000.16    230.57 o 
  -2   4   4      512.41      463.03     91.55 o 
   0   4   4      124.98      164.51     80.73 o 
   2   4   4      497.92      467.82    142.40 o 
   4   4   4     2354.78     2439.65    128.29 o 
   6   4   4      652.70      621.80     54.27 o 
   8   4   4     2008.37     1966.42    147.79 o 
  10   4   4      652.29      702.39     63.81 o 
  12   4   4       74.31       72.60     18.56 o 
  14   4   4      580.40      542.58     37.30 o 
  16   4   4       68.80       63.46     18.27 o 
 -19   5   4      258.70      309.28     21.79 o 
 -17   5   4      158.78      178.99     29.41 o 
 -15   5   4      566.06      653.11     63.96 o 
  -9   5   4     2579.94     2612.39    182.09 o 
  -7   5   4     1442.85     1476.98    114.09 o 
  -5   5   4     1765.69     1758.72    268.11 o 
  -1   5   4      261.08      280.04    129.31 o 
   1   5   4     1976.55     2266.72    260.40 o 
   5   5   4     1097.27     1006.55     89.62 o 
   7   5   4      812.87      852.52     76.39 o 
   9   5   4      298.30      258.57     38.05 o 
  11   5   4       13.59       -1.92     16.88 o 
  13   5   4       10.54       21.41     12.03 o 
  15   5   4      110.13       97.61     17.87 o 
 -16   6   4      399.82      362.99     23.94 o 
 -14   6   4       26.35       67.60     26.01 o 
  -8   6   4      385.68      425.43     51.13 o 
  -6   6   4       57.42       52.77     23.32 o 
   8   6   4      542.86      622.11     52.62 o 
  10   6   4       55.07       54.30     26.41 o 
  -7   7   4      236.40      237.20     32.85 o 
  -5   7   4     1051.59     1033.31     80.83 o 
  -3   7   4      386.05      301.01     41.59 o 
 -11  -7   5      156.79      157.89     29.33 o 
  -9  -7   5      279.90      200.88     21.11 o 
  -7  -7   5       34.13       45.10     20.56 o 
  -5  -7   5      169.86      175.02     21.10 o 
  -3  -7   5      207.70      201.46     22.09 o 
  -1  -7   5      312.41      337.74     28.37 o 
   1  -7   5        4.17       -0.47     13.04 o 
   3  -7   5      274.63      256.47     25.13 o 
   5  -7   5       26.82       19.46     16.11 o 
 -16  -6   5      247.65      239.27     49.95 o 
 -14  -6   5      139.32      107.77     14.88 o 
 -12  -6   5      134.03      136.35     13.71 o 
 -10  -6   5       28.01       15.98     10.37 o 
  -8  -6   5      331.93      320.35     26.12 o 
  -6  -6   5     2305.16     2221.93     74.40 o 
  -4  -6   5      157.54      138.01     18.40 o 
  -2  -6   5     1306.74     1326.53     50.37 o 
   0  -6   5     1258.55     1225.12     53.78 o 
   2  -6   5      283.36      279.44     21.33 o 
   4  -6   5      149.77      165.69     18.33 o 
   6  -6   5      138.54      122.80     15.70 o 
   8  -6   5      134.18      136.44     14.93 o 
  10  -6   5      583.87      601.88     41.06 o 
 -17  -5   5      593.66      549.03     29.84 o 
 -15  -5   5      182.01      184.62     17.36 o 
 -13  -5   5     1627.78     1584.24     55.18 o 
 -11  -5   5      421.69      397.50     35.33 o 
  -9  -5   5      435.70      410.49     25.78 o 
  -7  -5   5      302.67      288.25     21.46 o 
  -5  -5   5      631.34      632.94     26.87 o 
  -3  -5   5      191.38      200.58     18.39 o 
  -1  -5   5       26.38       29.73     11.72 o 
   1  -5   5     1828.46     1831.79     65.41 o 
   3  -5   5      251.85      217.39     20.09 o 
   5  -5   5     2029.89     1885.46     67.39 o 
   7  -5   5      285.26      232.50     21.13 o 
   9  -5   5      830.90      864.21     45.88 o 
  11  -5   5      865.00      889.01     76.93 o 
  13  -5   5       62.28       53.42     16.01 o 
 -20  -4   5       89.09      139.14     26.81 o 
 -18  -4   5      171.60      167.69     15.90 o 
 -16  -4   5       56.90       43.33     11.54 o 
 -14  -4   5     2501.48     2550.45     82.40 o 
 -12  -4   5      733.44      733.56     32.45 o 
 -10  -4   5     1672.50     1609.95     55.36 o 
  -8  -4   5      581.49      579.33     33.81 o 
  -6  -4   5      563.52      626.28     52.90 o 
  -4  -4   5     2451.53     2451.48    212.14 o 
  -2  -4   5     1209.94     1217.18    161.32 o 
   0  -4   5      712.43      790.19     47.85 o 
   2  -4   5     2853.62     3038.35    103.27 o 
   4  -4   5      273.04      276.60     20.70 o 
   6  -4   5      210.38      198.89     20.09 o 
   8  -4   5      733.38      770.54     34.96 o 
  10  -4   5      255.64      253.22     23.39 o 
  12  -4   5      394.97      318.39     51.68 o 
  14  -4   5      119.58      141.38     22.21 o 
 -21  -3   5       93.24      102.45     17.70 o 
 -19  -3   5      113.63      108.51     12.75 o 
 -17  -3   5     1345.20     1310.95     45.75 o 
 -15  -3   5      201.36      184.48     20.25 o 
 -13  -3   5     1873.52     1791.91     59.57 o 
 -11  -3   5     1677.45     1743.04     57.09 o 
  -9  -3   5     1331.65     1315.57    158.77 o 
  -7  -3   5      648.41      533.29     52.19 o 
  -5  -3   5     1994.38     2190.33     89.37 o 
  -3  -3   5     3362.41     3900.06    121.82 o 
  -1  -3   5     3904.11     4630.17    152.65 o 
   1  -3   5      302.66      223.45     59.36 o 
   3  -3   5     1284.30     1188.50    130.41 o 
   5  -3   5     1195.11      966.41    131.79 o 
   7  -3   5      557.96      562.24     29.17 o 
   9  -3   5      402.41      368.57     27.36 o 
  11  -3   5       75.68       70.96     15.24 o 
  13  -3   5      145.43      144.37     19.96 o 
  15  -3   5      685.97      643.76     41.54 o 
  17  -3   5      575.35      554.55     47.08 o 
 -22  -2   5      248.11      245.47     22.71 o 
 -20  -2   5      157.35      134.59     16.54 o 
 -18  -2   5      659.28      642.01     30.45 o 
 -16  -2   5        3.64        2.93      8.74 o 
 -14  -2   5      584.09      553.80     22.85 o 
 -12  -2   5      708.94      565.60    101.25 o 
 -10  -2   5      640.17      493.43     50.41 o 
  -8  -2   5      351.26      314.72     26.91 o 
  -6  -2   5     2920.60     3024.27    117.60 o 
  -4  -2   5     5858.75     5790.30    179.12 o 
  -2  -2   5      243.65      197.88     16.25 o 
   0  -2   5     4699.70     4881.67    151.21 o 
   2  -2   5     1449.97     1637.23     81.74 o 
   4  -2   5      265.89      248.25     24.62 o 
   6  -2   5     1787.12     1989.78    116.70 o 
   8  -2   5     1131.17     1055.81     38.16 o 
  10  -2   5      261.58      221.56     29.33 o 
  12  -2   5      886.66      796.60     45.05 o 
  14  -2   5       38.00       42.75     14.10 o 
  16  -2   5      273.93      285.75     28.34 o 
  18  -2   5      546.88      591.55     46.08 o 
 -23  -1   5       39.55       34.87     10.59 o 
 -21  -1   5      106.54       73.48     16.05 o 
 -19  -1   5      609.15      636.63     42.55 o 
 -17  -1   5      838.69      811.92     40.55 o 
 -15  -1   5     1281.65     1318.27     50.82 o 
 -13  -1   5     1034.29     1032.81    101.31 o 
 -11  -1   5     2907.54     3265.57    112.19 o 
  -9  -1   5     1257.71     1289.82     80.29 o 
  -7  -1   5     4374.30     4469.81    157.62 o 
  -5  -1   5     2370.86     2460.73     93.95 o 
  -3  -1   5     6542.47     6623.84    195.31 o 
  -1  -1   5     2368.96     2260.54     75.98 o 
   1  -1   5     1552.86     1594.77     59.45 o 
   3  -1   5     5841.79     6405.09    235.83 o 
   5  -1   5     1119.08      979.58     58.63 o 
   7  -1   5      281.59      308.02     34.44 o 
   9  -1   5      248.34      228.46     17.96 o 
  11  -1   5      177.83      201.20     18.10 o 
  13  -1   5      954.20      915.57     46.31 o 
  15  -1   5      596.65      587.66     34.32 o 
  17  -1   5      197.50      226.87     30.41 o 
 -24   0   5      554.89      644.67     35.05 o 
 -22   0   5     1188.86     1262.48     64.23 o 
 -20   0   5        9.66       19.41      9.97 o 
 -18   0   5      295.36      280.26     23.10 o 
 -16   0   5      907.51      901.73     41.62 o 
 -14   0   5       19.25       19.75      9.07 o 
 -12   0   5     1359.15     1214.12     67.57 o 
 -10   0   5      106.49      129.82     25.07 o 
  -8   0   5      520.87      658.42     40.02 o 
  -6   0   5     4939.41     5393.84    278.59 o 
  -4   0   5       11.99       -0.44     13.14 o 
  -2   0   5      163.15       62.78     19.30 o 
   0   0   5      387.98      440.15     25.32 o 
   2   0   5      802.21      678.90     36.04 o 
   4   0   5        6.74        1.32      6.55 o 
   6   0   5      495.12      483.94     35.70 o 
   8   0   5     1117.76     1008.84     63.26 o 
  10   0   5      287.61      286.09     22.38 o 
  12   0   5     4004.00     4067.38    150.47 o 
  14   0   5        0.77       16.04      9.98 o 
  16   0   5      480.08      375.65     46.01 o 
  18   0   5      965.33      943.29     65.36 o 
 -23   1   5       44.06       34.82     14.18 o 
 -21   1   5      136.99      140.09     43.04 o 
 -19   1   5      580.20      607.74     33.40 o 
 -17   1   5      773.81      717.77     37.88 o 
 -15   1   5     1259.39     1205.66     53.16 o 
 -13   1   5      976.73      922.89     88.50 o 
 -11   1   5     2941.29     2829.30    430.08 o 
  -9   1   5     1304.79     1099.12     65.48 o 
  -7   1   5     4147.26     4568.52    196.00 o 
  -5   1   5     2427.12     2719.50    119.19 o 
  -3   1   5     6209.58     6727.99    322.50 o 
  -1   1   5     2457.71     2181.50    180.09 o 
   1   1   5     1580.72     1587.47     86.52 o 
   3   1   5     5952.53     5814.88    205.97 o 
   5   1   5     1170.29     1160.77     98.44 o 
   7   1   5      236.48      207.05     31.28 o 
   9   1   5      252.85      277.03     25.20 o 
  11   1   5      215.82      204.35     29.46 o 
  13   1   5      896.54      872.06     42.91 o 
  15   1   5      608.31      612.21     33.79 o 
  17   1   5      197.01      177.39     34.70 o 
 -22   2   5      263.71      295.42     30.55 o 
 -20   2   5      188.22      187.69     17.40 o 
 -18   2   5      636.01      617.33     33.39 o 
 -16   2   5        1.96        4.19      7.94 o 
 -14   2   5      604.25      631.87     54.52 o 
 -12   2   5      726.21      618.91     50.83 o 
  -8   2   5      359.28      379.63     49.53 o 
  -6   2   5     2767.93     3036.16    147.01 o 
  -4   2   5     5594.12     5797.49    447.48 o 
  -2   2   5      194.51      150.78     55.67 o 
   0   2   5     4590.96     4630.93    266.84 o 
   2   2   5     1594.57     1837.26     83.03 o 
   4   2   5      325.65      260.75     23.99 o 
   6   2   5     1730.24     1895.65     98.90 o 
   8   2   5     1250.99     1146.90     54.82 o 
  10   2   5      217.69      221.43     42.93 o 
  12   2   5      930.75      919.49     54.08 o 
  14   2   5       43.89       44.83     15.14 o 
  16   2   5      271.70      297.92     39.19 o 
 -21   3   5       71.36       95.71     24.17 o 
 -19   3   5       84.59      114.72     18.97 o 
 -17   3   5     1274.68     1305.66     70.75 o 
 -15   3   5      204.40      177.02     24.42 o 
 -13   3   5     1773.28     1841.18    111.98 o 
 -11   3   5     1822.16     1764.07    105.13 o 
  -7   3   5      641.24      482.56     80.64 o 
  -5   3   5     1860.69     2211.72    219.63 o 
  -3   3   5     3150.79     3570.41    324.98 o 
  -1   3   5     4130.30     4607.52    389.04 o 
   1   3   5      319.99      295.69     68.88 o 
   3   3   5     1243.83     1004.39    247.69 o 
   5   3   5     1285.96     1213.77     92.74 o 
   7   3   5      525.69      512.95     33.66 o 
   9   3   5      435.22      425.72     32.40 o 
  11   3   5       52.70       50.16     14.77 o 
  13   3   5      122.74      113.03     19.59 o 
  15   3   5      620.47      601.19     58.42 o 
  17   3   5      618.86      764.60     54.32 o 
 -20   4   5      105.75      127.31     25.01 o 
 -18   4   5      194.07      218.28     35.65 o 
 -16   4   5       80.44       56.15     26.46 o 
 -14   4   5     2502.59     2622.43    165.26 o 
 -12   4   5      700.93      614.42     58.02 o 
 -10   4   5     1758.05     1728.55     96.62 o 
  -8   4   5      575.14      584.31     36.15 o 
  -6   4   5      575.85      655.06    159.47 o 
  -4   4   5     2408.76     2717.04    198.81 o 
  -2   4   5     1190.01     1036.71    176.80 o 
   0   4   5      793.84      794.41    119.08 o 
   2   4   5     2811.43     2933.71    303.86 o 
   4   4   5      255.61      242.05     34.44 o 
   6   4   5      199.57      215.19     34.80 o 
   8   4   5      766.38      777.78     71.00 o 
  10   4   5      270.30      269.46     40.74 o 
  12   4   5      389.01      398.42     46.88 o 
  14   4   5      133.58      182.63     29.81 o 
  16   4   5      217.02      239.45     28.41 o 
 -19   5   5      349.26      411.15     26.47 o 
 -17   5   5      562.11      545.52     51.73 o 
 -15   5   5      187.91      200.61     38.24 o 
 -11   5   5      405.04      493.43     53.82 o 
  -9   5   5      504.98      487.84     56.97 o 
  -7   5   5      279.45      318.89     43.89 o 
   5   5   5     1903.17     1794.32    131.86 o 
   7   5   5      235.45      219.93     35.25 o 
   9   5   5      908.65      915.43     74.44 o 
  11   5   5      838.27      861.01     71.55 o 
  13   5   5       63.19       64.16     18.12 o 
 -16   6   5      253.81      287.85     20.45 o 
 -14   6   5      117.28      137.85     29.26 o 
 -10   6   5       45.31       64.46     23.17 o 
  -8   6   5      321.37      359.77     47.58 o 
  -6   6   5     2457.59     2313.17    157.97 o 
   8   6   5      112.95      122.77     24.27 o 
  10   6   5      600.03      606.08     49.08 o 
  -7   7   5       37.58       47.38     19.42 o 
  -5   7   5      159.80      166.21     30.11 o 
  -3   7   5      186.90      200.31     32.05 o 
  -1   7   5      329.08      317.54     40.89 o 
   5   7   5       20.79       16.98     13.98 o 
 -11  -7   6       45.35       40.49     17.12 o 
  -9  -7   6       34.21       27.81     12.16 o 
  -7  -7   6      247.45      219.39     20.32 o 
  -5  -7   6      740.33      727.13     52.13 o 
  -3  -7   6      278.15      204.05     27.77 o 
  -1  -7   6       15.37       12.64     14.21 o 
   1  -7   6       44.22       54.29     26.01 o 
   3  -7   6      308.59      325.95     65.65 o 
   5  -7   6      143.03       89.39     20.08 o 
 -16  -6   6       99.46      109.21     23.51 o 
 -14  -6   6      542.70      571.27     39.93 o 
 -12  -6   6       59.43       52.78     10.47 o 
 -10  -6   6      645.06      632.20     37.67 o 
  -8  -6   6       59.73       66.65     15.18 o 
  -6  -6   6      591.29      593.02     40.31 o 
  -4  -6   6      710.94      757.73     55.08 o 
  -2  -6   6      329.76      375.73     27.76 o 
   0  -6   6      175.08      228.04     22.35 o 
   2  -6   6      377.70      354.42     29.77 o 
   4  -6   6       62.88       82.79     15.08 o 
   6  -6   6       92.11      102.18     15.42 o 
   8  -6   6      289.76      242.30     24.06 o 
  10  -6   6      198.65      192.42     24.21 o 
 -19  -5   6       73.04       61.64     12.71 o 
 -17  -5   6      219.05      206.10     17.66 o 
 -15  -5   6      224.83      236.73     18.97 o 
 -13  -5   6      330.04      303.94     28.02 o 
 -11  -5   6       55.33       63.11     13.07 o 
  -9  -5   6      223.77      211.70     24.73 o 
  -7  -5   6      832.31      747.85     33.85 o 
  -5  -5   6      175.07      184.12     20.42 o 
  -3  -5   6      768.09      814.09     46.39 o 
  -1  -5   6      893.52      858.70     42.53 o 
   1  -5   6     1620.77     1648.28     68.44 o 
   3  -5   6      595.12      568.87     34.60 o 
   5  -5   6     2501.76     2512.47    118.33 o 
   7  -5   6       48.13       49.50     17.93 o 
   9  -5   6        8.44       11.89     14.09 o 
  11  -5   6       19.85       20.87     13.84 o 
  13  -5   6       66.11       69.70     17.11 o 
 -20  -4   6      164.59      133.86     24.45 o 
 -18  -4   6      276.51      257.90     19.23 o 
 -16  -4   6      714.60      673.23     34.20 o 
 -14  -4   6     2237.17     2093.77     69.99 o 
 -12  -4   6      950.43      811.77     35.37 o 
 -10  -4   6      861.61      770.31     58.10 o 
  -8  -4   6      726.58      633.99     27.14 o 
  -6  -4   6      853.71      770.16     44.25 o 
  -4  -4   6     1448.78     1414.52     89.09 o 
  -2  -4   6      810.76      871.95    149.42 o 
   0  -4   6     2266.15     2438.89     82.09 o 
   2  -4   6      126.40      113.88     16.56 o 
   4  -4   6      133.25      138.93     17.95 o 
   6  -4   6      418.57      357.09     30.10 o 
   8  -4   6      624.82      659.94     36.93 o 
  10  -4   6     1059.72      962.19     50.01 o 
  12  -4   6       96.56       85.45     14.11 o 
  14  -4   6       10.33        3.11      9.08 o 
 -21  -3   6       35.37       20.67     18.87 o 
 -19  -3   6       57.59       51.80     10.35 o 
 -17  -3   6      969.37      943.11     42.20 o 
 -15  -3   6      673.43      659.29     33.97 o 
 -13  -3   6      157.28      161.76     15.29 o 
 -11  -3   6      320.27      356.32     18.86 o 
  -9  -3   6     1940.50     1683.57    114.40 o 
  -7  -3   6      895.06      869.73     55.41 o 
  -5  -3   6     1279.48     1224.00     90.68 o 
  -3  -3   6      212.88      174.96     31.19 o 
  -1  -3   6     1316.11     1264.33     68.07 o 
   1  -3   6     2037.60     2133.94    103.03 o 
   3  -3   6     1296.69     1541.23    155.92 o 
   5  -3   6      898.10      958.37     43.29 o 
   7  -3   6      507.11      499.56     42.91 o 
   9  -3   6      120.41      119.40     17.44 o 
  11  -3   6      193.98      175.81     19.35 o 
  13  -3   6      129.98      120.68     17.42 o 
  15  -3   6      421.88      380.17     30.77 o 
 -22  -2   6      350.60      423.62     28.13 o 
 -20  -2   6      173.38      184.78     18.54 o 
 -18  -2   6      597.17      557.92     28.11 o 
 -16  -2   6     1150.32     1123.25     46.42 o 
 -14  -2   6      452.34      447.06     29.36 o 
 -12  -2   6      486.88      472.02     48.65 o 
 -10  -2   6     2882.46     2965.25    140.52 o 
  -8  -2   6     2967.28     3269.92    144.67 o 
  -6  -2   6      145.86      160.37     20.67 o 
  -4  -2   6     1402.97     1371.64     77.55 o 
  -2  -2   6     1297.65     1385.48     59.94 o 
   0  -2   6     3970.79     4214.00    134.21 o 
   2  -2   6     3346.47     3562.16    154.53 o 
   4  -2   6     1110.77     1230.40    140.32 o 
   6  -2   6      138.53      134.69     22.53 o 
   8  -2   6     3128.24     2974.08     87.22 o 
  10  -2   6     1826.95     1623.51     62.92 o 
  12  -2   6       20.45        8.38     10.38 o 
  14  -2   6       24.27       16.08     11.75 o 
  16  -2   6       97.38      100.01     21.42 o 
 -23  -1   6       99.59      119.18     15.84 o 
 -21  -1   6      557.24      610.58     38.29 o 
 -19  -1   6     1867.00     1837.32     91.61 o 
 -17  -1   6       81.21       87.93     13.24 o 
 -15  -1   6      292.69      271.47     18.37 o 
 -13  -1   6     1527.64     1532.70    111.12 o 
 -11  -1   6      182.40      168.24     22.03 o 
  -9  -1   6     4696.83     4526.02    208.54 o 
  -7  -1   6     1713.61     1658.02     80.34 o 
  -5  -1   6      649.86      700.75     40.16 o 
  -3  -1   6     1959.68     1933.70     83.87 o 
  -1  -1   6     2196.04     2231.28     83.73 o 
   1  -1   6     1559.10     1523.33     72.75 o 
   3  -1   6     1298.60     1368.47     82.57 o 
   5  -1   6      796.38      929.75     58.06 o 
   7  -1   6     1196.05     1133.61     70.25 o 
   9  -1   6      738.26      714.32     29.17 o 
  11  -1   6     1559.53     1528.24     59.85 o 
  13  -1   6      570.24      536.84     29.89 o 
  15  -1   6      419.42      451.65     35.79 o 
  17  -1   6      699.01      723.96     57.17 o 
 -24   0   6      422.38      509.06     35.13 o 
 -22   0   6      183.88      202.73     48.36 o 
 -20   0   6     2267.46     2385.90     90.36 o 
 -18   0   6      222.72      271.79     22.46 o 
 -16   0   6       33.26       31.46     11.81 o 
 -14   0   6     3553.14     3379.16    123.53 o 
 -12   0   6     1119.54      914.46     55.93 o 
 -10   0   6       63.00       73.97     20.85 o 
  -8   0   6      634.74      763.08     46.11 o 
  -6   0   6     2361.07     2581.40    121.24 o 
  -4   0   6     2274.83     2523.80    107.89 o 
  -2   0   6     4493.01     5015.27    167.34 o 
   0   0   6     4571.12     4610.54    195.94 o 
   2   0   6      839.46      884.32     45.94 o 
   4   0   6      112.64      114.91     27.61 o 
   6   0   6       41.84       38.43     13.60 o 
   8   0   6     1494.36     1588.04    139.74 o 
  10   0   6      568.23      556.91     33.29 o 
  12   0   6     1957.92     1961.07     81.03 o 
  14   0   6        1.99        2.43      9.07 o 
  16   0   6      116.87       92.70     16.90 o 
 -23   1   6       88.14       82.63     13.79 o 
 -21   1   6      500.61      525.63     29.42 o 
 -19   1   6     1891.87     1865.56     74.10 o 
 -17   1   6      110.83      113.46     15.15 o 
 -15   1   6      242.28      241.74     21.37 o 
 -13   1   6     1655.49     1569.87     92.54 o 
 -11   1   6      167.03      150.98     20.00 o 
  -9   1   6     4570.75     4770.67    187.91 o 
  -7   1   6     1723.38     1644.53    113.60 o 
  -5   1   6      546.20      574.01     36.97 o 
  -3   1   6     1832.24     1759.64     78.11 o 
  -1   1   6     2251.54     2170.78     93.21 o 
   1   1   6     1416.32     1335.03     69.09 o 
   3   1   6     1171.65     1186.46     61.08 o 
   5   1   6      899.65      985.86     64.46 o 
   7   1   6     1257.74     1177.58     76.35 o 
   9   1   6      652.61      618.90     32.88 o 
  11   1   6     1640.64     1548.41     64.01 o 
  13   1   6      503.91      465.52     30.31 o 
  15   1   6      414.06      302.51     48.48 o 
  17   1   6      720.50      782.37     66.85 o 
 -22   2   6      337.65      375.80     26.71 o 
 -20   2   6      206.59      229.73     19.06 o 
 -18   2   6      537.30      534.08     31.02 o 
 -16   2   6     1251.66     1234.57     52.22 o 
 -14   2   6      444.44      430.11     32.95 o 
 -10   2   6     2825.17     3256.36    201.66 o 
  -8   2   6     2775.37     3175.02    204.29 o 
  -6   2   6      115.49      161.76     46.31 o 
  -4   2   6     1333.74     1375.84    108.48 o 
  -2   2   6     1424.27     1458.64    112.79 o 
   0   2   6     3739.85     3819.79    190.80 o 
   2   2   6     3431.35     3724.00    155.45 o 
   4   2   6     1179.58     1330.19     72.08 o 
   6   2   6      143.10      130.63     19.97 o 
   8   2   6     3273.05     3280.57    155.86 o 
  10   2   6     1724.62     1695.30     85.38 o 
  12   2   6       13.61        6.94     11.00 o 
  14   2   6       38.20       31.20     22.24 o 
  16   2   6       82.67       56.87     21.02 o 
 -21   3   6       30.32       16.13     18.52 o 
 -19   3   6       36.86       27.16     13.13 o 
 -17   3   6      980.59      963.73     56.93 o 
 -15   3   6      741.55      677.82     44.36 o 
 -13   3   6      149.50      139.88     37.88 o 
 -11   3   6      334.55      329.22     44.39 o 
  -7   3   6      960.48      763.25    149.24 o 
  -5   3   6     1221.97     1310.82    172.18 o 
  -3   3   6      163.10      152.23     73.99 o 
  -1   3   6     1324.82     1096.52    124.15 o 
   1   3   6     1934.88     2156.11    176.70 o 
   3   3   6     1307.08     1196.62    143.87 o 
   5   3   6      877.90      854.41     65.31 o 
   7   3   6      507.24      541.35     34.63 o 
   9   3   6      156.17      125.34     24.31 o 
  11   3   6      155.09      131.88     21.34 o 
  13   3   6      107.83      101.75     27.46 o 
  15   3   6      480.24      512.31     45.73 o 
 -20   4   6      154.46      160.96     26.51 o 
 -18   4   6      258.15      235.56     37.25 o 
 -16   4   6      804.71      786.53     46.39 o 
 -14   4   6     2183.36     2227.55    141.05 o 
 -12   4   6      947.42      925.30     80.23 o 
 -10   4   6      825.47      821.52     50.27 o 
  -8   4   6      704.02      566.60     55.47 o 
  -6   4   6      932.07      987.18     64.66 o 
  -4   4   6     1514.82     1505.45    158.25 o 
  -2   4   6      755.47      644.16    114.05 o 
   0   4   6     2227.69     2347.76    210.33 o 
   2   4   6      156.05      156.86     27.93 o 
   4   4   6      113.97      110.47     24.83 o 
   6   4   6      441.12      308.90     42.74 o 
   8   4   6      699.43      629.24     62.76 o 
  10   4   6      969.49      874.44     79.64 o 
  12   4   6      101.90       97.41     25.46 o 
  14   4   6       14.95       -5.84     12.18 o 
 -17   5   6      189.56      179.09     30.51 o 
 -15   5   6      199.47      193.42     36.95 o 
 -11   5   6       60.79       75.29     26.71 o 
  -9   5   6      194.90      206.25     38.49 o 
  -7   5   6      927.23      784.07     70.70 o 
   5   5   6     2550.86     2525.32    170.80 o 
   7   5   6       70.20       82.08     24.96 o 
   9   5   6       18.98       22.17     17.32 o 
  11   5   6       34.56       31.10     15.73 o 
  13   5   6       81.46      104.85     18.82 o 
 -14   6   6      533.51      608.77     52.97 o 
 -10   6   6      687.11      731.00     62.16 o 
  -8   6   6       64.65       52.27     24.22 o 
  -6   6   6      665.70      647.52     61.71 o 
  -4   6   6      715.32      745.03     69.75 o 
  -9   7   6       50.18       63.21     18.77 o 
  -7   7   6      216.03      198.41     30.41 o 
  -5   7   6      729.09      738.14     63.51 o 
  -3   7   6      323.43      368.76     40.79 o 
  -1   7   6       28.12       11.18     14.38 o 
   1   7   6       61.83       87.97     21.72 o 
   3   7   6      349.35      422.03     39.39 o 
  -7  -7   7      724.58      744.08     67.40 o 
  -5  -7   7      303.01      140.49     30.91 o 
  -3  -7   7       71.93       53.12     24.61 o 
  -1  -7   7       20.43       11.83     18.27 o 
   1  -7   7      131.00      132.99     26.04 o 
   3  -7   7      426.02      414.84     46.58 o 
 -16  -6   7      139.76       94.32     13.98 o 
 -14  -6   7       78.85       79.86     11.39 o 
 -12  -6   7      171.49      187.18     23.42 o 
 -10  -6   7      432.08      467.59     35.22 o 
  -8  -6   7      399.69      417.06     30.19 o 
  -6  -6   7      531.14      487.01     34.43 o 
  -4  -6   7       32.53       57.07     31.80 o 
  -2  -6   7      234.35      228.37     48.38 o 
   0  -6   7     1880.98     1913.21    111.89 o 
   2  -6   7      403.71      350.77     31.79 o 
   4  -6   7       14.38       33.53     15.55 o 
   6  -6   7      716.76      748.41     43.08 o 
   8  -6   7      232.46      177.51     19.74 o 
 -17  -5   7       99.45       90.09     11.56 o 
 -15  -5   7      388.81      371.94     26.94 o 
 -13  -5   7      160.54      151.86     15.32 o 
 -11  -5   7      269.85      252.48     21.55 o 
  -9  -5   7     2374.25     2109.19     77.82 o 
  -7  -5   7      797.22      714.22     37.37 o 
  -5  -5   7      310.64      334.54     38.71 o 
  -3  -5   7      667.27      563.94     59.89 o 
  -1  -5   7      314.95      374.22     47.29 o 
   1  -5   7      244.45      239.79     23.62 o 
   3  -5   7      826.15      822.68     44.90 o 
   5  -5   7      142.82      182.32     20.84 o 
   7  -5   7       13.35       12.16     14.37 o 
   9  -5   7      268.08      254.43     33.50 o 
  11  -5   7      245.95      161.74     29.31 o 
 -20  -4   7       83.50       73.40     11.15 o 
 -18  -4   7        4.26        7.14      8.60 o 
 -16  -4   7      460.17      476.23     43.48 o 
 -14  -4   7      325.69      343.46     24.67 o 
 -12  -4   7      175.42      192.47     19.86 o 
 -10  -4   7      538.98      617.41     27.61 o 
  -8  -4   7      295.36      295.40     20.70 o 
  -6  -4   7       43.03       60.39     18.64 o 
  -4  -4   7     1187.29     1139.46     56.96 o 
  -2  -4   7      120.49      113.80     22.74 o 
   0  -4   7     2076.74     2041.22     75.80 o 
   2  -4   7      327.23      328.69     26.03 o 
   4  -4   7      723.84      725.03     36.83 o 
   6  -4   7      498.96      477.31     59.78 o 
   8  -4   7      344.61      343.75     29.78 o 
  10  -4   7      583.13      550.11     33.22 o 
  12  -4   7      297.14      270.70     31.31 o 
  14  -4   7      183.08      142.44     31.30 o 
 -21  -3   7       20.01       29.22     10.76 o 
 -19  -3   7      566.65      524.23     34.92 o 
 -17  -3   7      399.57      395.35     25.97 o 
 -15  -3   7     1734.93     1767.45     65.96 o 
 -13  -3   7      824.65      734.62     36.01 o 
 -11  -3   7      186.72      159.10     15.84 o 
  -9  -3   7     2794.25     2837.78    142.85 o 
  -7  -3   7      459.71      497.43     72.35 o 
  -5  -3   7     5128.35     5675.67    231.92 o 
  -3  -3   7       42.81       17.92     14.41 o 
  -1  -3   7       55.96       45.42     22.02 o 
   1  -3   7     2077.42     2007.19    193.50 o 
   3  -3   7     1772.11     1884.33     57.90 o 
   5  -3   7     1830.59     1785.56     66.06 o 
   7  -3   7      282.43      281.77     26.13 o 
   9  -3   7       51.67       44.47     13.51 o 
  11  -3   7      707.97      725.12     45.33 o 
  13  -3   7      631.48      565.94     35.42 o 
  15  -3   7      521.51      485.09     39.49 o 
 -22  -2   7      167.30      169.92     20.94 o 
 -20  -2   7       65.83       69.02     11.43 o 
 -18  -2   7      177.25      153.37     15.93 o 
 -16  -2   7     1019.67     1011.26     37.35 o 
 -14  -2   7     1818.08     1635.31     46.54 o 
 -12  -2   7     2349.24     2240.04    101.96 o 
 -10  -2   7      373.30      391.12     85.35 o 
  -8  -2   7      853.24      856.17     73.19 o 
  -6  -2   7      129.27      105.14     18.45 o 
  -4  -2   7     1210.30     1491.54     74.81 o 
  -2  -2   7     1082.01      919.11     49.09 o 
   0  -2   7      282.34      212.70     38.97 o 
   2  -2   7      740.25      718.45     45.76 o 
   4  -2   7        6.68       40.69     21.17 o 
   6  -2   7      659.83      694.69     43.66 o 
   8  -2   7     2269.54     2043.93     90.02 o 
  10  -2   7      368.72      371.74     25.28 o 
  12  -2   7      180.60      175.69     23.11 o 
  14  -2   7        4.64        5.65     10.01 o 
  16  -2   7      142.13      128.46     21.52 o 
 -23  -1   7      279.49      316.94     23.68 o 
 -21  -1   7      169.98      183.40     23.97 o 
 -19  -1   7       67.35       64.61     14.07 o 
 -17  -1   7     1623.48     1662.45     61.63 o 
 -15  -1   7      220.59      190.69     20.41 o 
 -13  -1   7       80.83       73.14     12.00 o 
 -11  -1   7      419.78      393.85     62.76 o 
  -9  -1   7      409.58      433.56     35.13 o 
  -7  -1   7      868.81      973.58     54.94 o 
  -5  -1   7    12546.50    14020.02    566.10 o 
  -3  -1   7     1540.03     1591.98     92.53 o 
  -1  -1   7     1373.82     1423.32     89.75 o 
   1  -1   7      185.99      177.95     21.84 o 
   3  -1   7     2004.97     2208.54    144.59 o 
   5  -1   7     3313.89     3502.55    201.45 o 
   7  -1   7     1220.94     1153.41     42.61 o 
   9  -1   7      291.22      290.53     19.93 o 
  11  -1   7     3349.73     3469.29    115.06 o 
  13  -1   7      404.03      431.92     27.44 o 
  15  -1   7      409.15      399.36     33.15 o 
  17  -1   7      272.04      296.02     27.81 o 
 -24   0   7      556.14      635.36     34.90 o 
 -22   0   7      212.49      202.03     21.56 o 
 -20   0   7      685.34      629.30     33.06 o 
 -18   0   7     1452.84     1553.99     55.99 o 
 -16   0   7      806.16      742.98     36.53 o 
 -14   0   7      843.08      714.95     32.79 o 
 -12   0   7       87.46       76.88     16.07 o 
 -10   0   7     1477.23     1483.16     78.47 o 
  -8   0   7      395.44      376.24     30.81 o 
  -6   0   7     4038.51     4599.69    186.69 o 
  -4   0   7     8073.87     8190.85    308.10 o 
  -2   0   7     3933.16     4068.95    165.61 o 
   0   0   7     2312.31     2754.96    106.08 o 
   2   0   7     1176.37     1474.28     86.69 o 
   4   0   7      520.55      569.34     65.36 o 
   6   0   7      939.20      908.59     59.34 o 
   8   0   7     1656.12     1663.17     59.09 o 
  10   0   7     1183.49     1181.34     55.16 o 
  12   0   7        3.18        3.90      9.21 o 
  14   0   7      249.73      277.15     23.10 o 
  16   0   7       42.08       41.78     12.65 o 
 -23   1   7      284.04      270.92     42.26 o 
 -21   1   7      181.20      176.78     44.74 o 
 -19   1   7       44.21       46.81     11.72 o 
 -17   1   7     1709.64     1770.31     60.91 o 
 -15   1   7      252.80      269.53     18.28 o 
 -13   1   7       67.51       52.55     53.41 o 
 -11   1   7      386.30      390.06     39.28 o 
  -9   1   7      415.70      419.98     36.61 o 
  -7   1   7      771.10      755.75     49.78 o 
  -5   1   7    12169.83    12496.91    476.62 o 
  -3   1   7     1675.23     1579.58     75.93 o 
  -1   1   7     1261.78     1333.21     75.37 o 
   1   1   7      219.93      203.64     20.92 o 
   3   1   7     2158.15     2138.16    111.77 o 
   5   1   7     3214.99     3635.06    158.78 o 
   7   1   7     1287.42     1394.76    120.19 o 
   9   1   7      244.73      237.65     20.75 o 
  11   1   7     3316.88     3327.32    158.78 o 
  13   1   7      441.70      471.96     55.55 o 
  15   1   7      445.77      442.90     49.03 o 
 -22   2   7      146.22      153.57     17.35 o 
 -20   2   7       78.83       74.37     12.10 o 
 -18   2   7      183.48      184.98     18.38 o 
 -16   2   7     1113.35     1079.36     49.04 o 
 -14   2   7     1771.61     1601.90     80.67 o 
 -12   2   7     2325.02     2156.90    151.58 o 
 -10   2   7      449.13      571.68     88.91 o 
  -8   2   7      749.21      516.60     86.39 o 
  -6   2   7      102.43      165.97     65.53 o 
  -4   2   7     1091.98     1244.83    271.38 o 
  -2   2   7     1117.42     1013.64    154.53 o 
   0   2   7      261.39      187.48     20.18 o 
   2   2   7      702.00      597.12     70.69 o 
   4   2   7        4.60       17.36     10.00 o 
   6   2   7      647.20      667.99     45.78 o 
   8   2   7     2111.59     2070.85    131.74 o 
  10   2   7      358.55      362.28     49.50 o 
  12   2   7      155.28      196.05     24.32 o 
  14   2   7        1.27       -2.30     16.58 o 
  16   2   7      168.97      198.66     29.01 o 
 -21   3   7       15.14       18.77     18.72 o 
 -19   3   7      604.13      591.30     55.97 o 
 -17   3   7      467.84      423.33     51.73 o 
 -15   3   7     1635.78     1626.32     70.21 o 
 -13   3   7      904.96      799.88     45.54 o 
 -11   3   7      167.90      153.92     31.26 o 
  -9   3   7     2631.78     2655.49    155.39 o 
  -7   3   7      523.11      564.54    136.75 o 
  -5   3   7     4989.83     5585.51    324.16 o 
  -3   3   7       48.52       67.50     60.41 o 
  -1   3   7       74.00       50.31     45.58 o 
   1   3   7     2045.40     2184.90    184.12 o 
   3   3   7     1816.23     1684.87    104.58 o 
   5   3   7     1790.35     1824.47    109.40 o 
   7   3   7      339.29      333.50     28.76 o 
   9   3   7       32.78       19.00     12.01 o 
  11   3   7      782.85      793.90     47.92 o 
  13   3   7      697.04      701.44     59.96 o 
  15   3   7      469.70      464.41     31.00 o 
 -20   4   7       95.42       90.97     23.62 o 
 -18   4   7        8.85       20.27     19.57 o 
 -16   4   7      490.43      522.88     64.91 o 
 -14   4   7      276.69      260.52     24.11 o 
 -12   4   7      203.37      241.64     33.98 o 
 -10   4   7      505.47      507.77     61.21 o 
  -8   4   7      336.05      274.45     40.13 o 
  -6   4   7       24.85       41.48     24.09 o 
  -4   4   7     1270.03     1418.96    214.49 o 
  -2   4   7       85.98      159.67     96.61 o 
   0   4   7     2026.51     2114.51    288.58 o 
   2   4   7      352.03      409.13     58.72 o 
   4   4   7      671.28      672.53     67.60 o 
   6   4   7      467.53      474.11     53.47 o 
   8   4   7      317.37      301.56     43.39 o 
  10   4   7      561.13      506.62     54.37 o 
  12   4   7      349.45      373.75     41.69 o 
  14   4   7      148.46      164.36     23.87 o 
 -17   5   7      108.20      112.48     25.11 o 
 -15   5   7      350.03      302.11     41.24 o 
 -13   5   7      170.95      206.35     34.90 o 
 -11   5   7      300.74      249.04     39.54 o 
  -9   5   7     2392.14     2108.32    151.63 o 
  -7   5   7      848.35      787.37     71.35 o 
  -5   5   7      289.45      270.06     42.44 o 
   5   5   7      149.16      194.52     32.85 o 
   7   5   7       13.72       39.59     19.32 o 
   9   5   7      296.03      351.88     38.24 o 
  11   5   7      267.56      283.99     30.46 o 
 -12   6   7      147.71      228.82     32.50 o 
 -10   6   7      450.22      416.74     46.18 o 
  -8   6   7      456.02      455.43     51.78 o 
  -6   6   7      519.91      523.75     54.52 o 
  -4   6   7       17.67       30.41     19.57 o 
  -2   6   7      271.36      288.88     41.79 o 
   0   6   7     1807.86     1923.48    137.40 o 
   4   6   7       11.37       35.10     19.47 o 
  -9   7   7      155.71      167.20     24.96 o 
  -7   7   7      734.49      732.80     60.06 o 
  -3   7   7       75.61       61.31     20.27 o 
  -1   7   7       33.51       21.52     14.83 o 
   1   7   7      162.42      142.34     25.06 o 
   3   7   7      381.03      430.42     40.09 o 
  -5  -7   8       75.36       37.94     22.87 o 
  -3  -7   8      283.20      179.99     34.80 o 
  -1  -7   8       78.32       80.98     24.61 o 
   1  -7   8      261.73      226.92     35.20 o 
 -16  -6   8       38.52       28.91      9.98 o 
 -14  -6   8       18.09       16.82      9.68 o 
 -12  -6   8      858.93      853.82     51.57 o 
 -10  -6   8      471.35      537.39     39.21 o 
  -8  -6   8       12.13       44.59     20.42 o 
  -6  -6   8      397.86      461.37     43.09 o 
  -4  -6   8     1053.99     1098.52    102.05 o 
  -2  -6   8     1144.49     1097.27    103.20 o 
   0  -6   8      211.59      237.01     33.68 o 
   2  -6   8       30.27       19.92     14.80 o 
   4  -6   8      150.51      158.18     21.02 o 
   6  -6   8       65.46       50.67     13.73 o 
 -19  -5   8       92.79       99.00     27.48 o 
 -17  -5   8      219.67      184.98     22.26 o 
 -15  -5   8      326.40      341.26     35.59 o 
 -13  -5   8      140.15      132.49     16.07 o 
 -11  -5   8       19.82       13.29     11.28 o 
  -9  -5   8     1251.19     1224.04     59.52 o 
  -7  -5   8      161.63      144.89     24.89 o 
  -5  -5   8      827.54      783.07     57.65 o 
  -3  -5   8       99.15      103.20     36.95 o 
  -1  -5   8       29.51       22.86     21.26 o 
   1  -5   8      542.59      465.73     63.59 o 
   3  -5   8      657.09      706.20     43.99 o 
   5  -5   8      100.93      105.29     21.86 o 
   7  -5   8      245.07      256.33     28.13 o 
   9  -5   8       52.14       45.45     14.63 o 
 -20  -4   8      173.09      152.69     14.51 o 
 -18  -4   8      185.44      203.91     20.50 o 
 -16  -4   8      486.19      415.46     36.98 o 
 -14  -4   8       75.19       62.40     18.56 o 
 -12  -4   8     1030.36      930.84     50.57 o 
 -10  -4   8     1145.17     1106.19     45.36 o 
  -8  -4   8     1133.59     1186.53     47.58 o 
  -6  -4   8      910.82      961.70     54.90 o 
  -4  -4   8      507.07      454.99     43.94 o 
  -2  -4   8     1082.77     1246.81     78.44 o 
   0  -4   8     4846.92     4867.79    166.34 o 
   2  -4   8      126.32      118.49     15.13 o 
   4  -4   8     1355.70     1430.71     60.46 o 
   6  -4   8      136.05      160.72     19.20 o 
   8  -4   8      430.40      405.04     59.02 o 
  10  -4   8       77.29      102.10     14.74 o 
  12  -4   8       66.34       91.19     11.97 o 
 -21  -3   8      655.18      666.10     32.45 o 
 -19  -3   8     1146.13     1077.34     67.11 o 
 -17  -3   8      430.45      446.08     46.17 o 
 -15  -3   8     1891.00     1913.02     61.83 o 
 -13  -3   8      131.36      138.40     13.78 o 
 -11  -3   8       18.33       26.48      8.40 o 
  -9  -3   8     1627.19     1538.65     71.03 o 
  -7  -3   8     1293.54     1219.56     70.85 o 
  -5  -3   8      469.14      465.09     42.43 o 
  -3  -3   8      431.45      383.64     39.18 o 
  -1  -3   8      870.06      968.81     66.63 o 
   1  -3   8     2043.09     2049.02     85.47 o 
   3  -3   8      511.49      508.42     25.19 o 
   5  -3   8     1455.65     1570.49     63.67 o 
   7  -3   8      204.03      175.61     20.01 o 
   9  -3   8      460.78      378.41     33.16 o 
  11  -3   8      138.46      122.91     16.61 o 
  13  -3   8      221.93      200.15     24.14 o 
 -22  -2   8      289.11      307.28     24.58 o 
 -20  -2   8      584.96      596.57     27.56 o 
 -18  -2   8      552.01      525.01     28.32 o 
 -16  -2   8      104.33       87.29     11.39 o 
 -14  -2   8     1016.77     1008.61     35.54 o 
 -12  -2   8     1161.99     1154.67     39.33 o 
 -10  -2   8     2579.10     2687.03    126.89 o 
  -8  -2   8      267.46      340.24     86.96 o 
  -6  -2   8      690.07      633.56     64.10 o 
  -4  -2   8     2543.25     2472.42    155.25 o 
  -2  -2   8     2060.33     2065.39    106.24 o 
   0  -2   8      936.84      854.67     67.45 o 
   2  -2   8      168.37      180.76     36.42 o 
   4  -2   8      967.58      958.21     44.76 o 
   6  -2   8      284.35      284.37     29.22 o 
   8  -2   8      934.16      898.20     42.78 o 
  10  -2   8     1544.35     1583.93     63.51 o 
  12  -2   8      150.54      162.55     20.83 o 
  14  -2   8      101.91      132.36     19.95 o 
 -23  -1   8      299.20      346.50     24.92 o 
 -21  -1   8      124.97      123.55     15.47 o 
 -19  -1   8       47.89       54.63     12.39 o 
 -17  -1   8     1177.71     1095.81     39.40 o 
 -15  -1   8      251.19      227.86     21.20 o 
 -13  -1   8       12.61       13.79      7.30 o 
 -11  -1   8      990.73      918.05     58.52 o 
  -9  -1   8     1586.04     1644.63    157.83 o 
  -7  -1   8     4349.94     4849.12    196.42 o 
  -5  -1   8     3400.00     3379.77    149.61 o 
  -3  -1   8     1184.91     1231.98     68.97 o 
  -1  -1   8      152.97      186.93     20.32 o 
   1  -1   8     2409.66     2720.04    123.16 o 
   3  -1   8      516.68      498.40     39.24 o 
   5  -1   8     1912.67     1888.65     85.15 o 
   7  -1   8      277.91      288.55     19.61 o 
   9  -1   8      369.45      322.01     22.94 o 
  11  -1   8       61.67       68.29     12.85 o 
  13  -1   8       16.49       14.23     11.23 o 
  15  -1   8      199.74      189.11     20.52 o 
 -24   0   8      581.22      662.50     48.38 o 
 -22   0   8       69.09      101.51     16.38 o 
 -20   0   8      946.55     1037.18     40.69 o 
 -18   0   8       83.89       74.48     11.79 o 
 -16   0   8        1.80        1.02      7.71 o 
 -14   0   8     2081.36     1945.60     69.14 o 
 -12   0   8       46.94       47.87     15.48 o 
 -10   0   8     1143.40     1002.51    119.23 o 
  -8   0   8      409.28      494.67     38.05 o 
  -6   0   8      612.76      630.37     42.77 o 
  -4   0   8       84.31       98.56     15.43 o 
  -2   0   8     6750.46     8326.99    430.88 o 
   0   0   8       93.82       78.56     21.48 o 
   2   0   8       27.39       28.46     10.52 o 
   4   0   8      383.20      369.05     57.18 o 
   6   0   8       13.54       10.89      7.48 o 
   8   0   8      355.22      327.11     27.77 o 
  10   0   8     2226.87     2239.61     89.61 o 
  12   0   8      685.12      661.22     36.50 o 
  14   0   8       72.11       46.82     14.75 o 
 -23   1   8      321.72      322.95     24.06 o 
 -21   1   8      144.50      141.97     18.91 o 
 -19   1   8       31.00       23.11      8.81 o 
 -17   1   8     1187.16     1227.13     63.61 o 
 -15   1   8      301.33      267.87     20.66 o 
 -13   1   8       20.00        7.81     12.62 o 
 -11   1   8     1015.32      816.20     54.00 o 
  -9   1   8     1450.78     1335.03    141.02 o 
  -7   1   8     4367.03     4483.05    194.10 o 
  -5   1   8     3411.22     3543.56    149.36 o 
  -3   1   8     1256.19     1368.66     90.28 o 
  -1   1   8      112.13      118.70     18.15 o 
   1   1   8     2546.66     2747.26    140.52 o 
   3   1   8      520.05      550.47    101.23 o 
   5   1   8     1755.07     1882.38     98.04 o 
   7   1   8      252.78      261.49     26.63 o 
   9   1   8      407.00      381.80     32.61 o 
  11   1   8       38.20       34.91     14.10 o 
  13   1   8       29.78       25.21     20.82 o 
  15   1   8      209.70      201.06     32.60 o 
 -22   2   8      327.89      317.57     23.97 o 
 -20   2   8      545.30      588.24     30.87 o 
 -18   2   8      618.22      602.09     27.76 o 
 -16   2   8       86.95      101.42     22.37 o 
 -14   2   8     1073.99      923.57     81.43 o 
 -12   2   8     1288.78     1295.29     93.86 o 
 -10   2   8     2411.61     2340.64    587.23 o 
  -8   2   8      219.87      290.41     75.98 o 
  -6   2   8      611.15      541.73     88.04 o 
  -4   2   8     2376.95     2702.46    229.22 o 
  -2   2   8     1969.93     1828.19    104.08 o 
   0   2   8      915.16      864.65     57.18 o 
   2   2   8      195.85      216.06     26.25 o 
   4   2   8      868.76      902.32    121.67 o 
   6   2   8      238.44      225.38     24.68 o 
   8   2   8      839.39      867.54     52.77 o 
  10   2   8     1578.94     1704.04     84.70 o 
  12   2   8      160.02      162.01     32.80 o 
  14   2   8      105.76      140.07     19.18 o 
 -19   3   8     1091.11     1107.32     59.10 o 
 -17   3   8      368.03      343.09     41.49 o 
 -15   3   8     1945.70     1839.61     92.91 o 
 -13   3   8      168.93      161.01     33.05 o 
 -11   3   8       34.49       29.46     20.02 o 
  -9   3   8     1712.01     1751.76    107.71 o 
  -7   3   8     1168.33      971.77    110.54 o 
  -5   3   8      457.68      440.80    152.28 o 
  -3   3   8      442.17      621.51    148.59 o 
  -1   3   8      844.68      962.91    180.79 o 
   1   3   8     2158.73     2108.24    128.01 o 
   3   3   8      592.52      624.34    126.62 o 
   5   3   8     1436.24     1483.42    116.88 o 
   7   3   8      205.27      153.17     32.95 o 
   9   3   8      416.71      399.53     33.08 o 
  11   3   8      114.03      118.87     28.56 o 
  13   3   8      188.77      187.82     29.76 o 
 -16   4   8      425.83      406.41     39.99 o 
 -14   4   8      103.86       64.31     16.00 o 
 -12   4   8     1073.20     1085.74     57.98 o 
 -10   4   8     1061.25     1054.18     91.37 o 
  -8   4   8     1236.94     1173.21     97.91 o 
  -6   4   8      853.21      833.70    318.24 o 
  -4   4   8      439.13      421.26     48.84 o 
  -2   4   8     1075.59     1196.13    223.03 o 
   0   4   8     4778.32     4557.34    304.56 o 
   2   4   8      122.19      122.97     30.71 o 
   4   4   8     1397.01     1567.69    112.89 o 
   6   4   8      131.62      116.88     29.46 o 
   8   4   8      405.35      456.83     48.33 o 
  10   4   8       89.66      140.69     27.61 o 
  12   4   8       90.48      105.15     21.82 o 
 -15   5   8      291.46      320.93     39.44 o 
 -13   5   8      174.43      151.23     30.61 o 
 -11   5   8        8.87       -6.99     15.53 o 
  -9   5   8     1257.05     1375.22    103.25 o 
  -7   5   8      197.12      186.98     38.00 o 
  -5   5   8      892.81      811.13     73.79 o 
  -3   5   8      133.10       83.38     26.41 o 
  -1   5   8       15.78       30.61     19.67 o 
   3   5   8      589.66      558.93     43.79 o 
   5   5   8       88.76       79.94     24.66 o 
   7   5   8      261.47      246.69     34.15 o 
   9   5   8       73.05       82.13     19.87 o 
 -12   6   8      779.10      835.00     67.05 o 
 -10   6   8      482.79      541.47     51.58 o 
  -8   6   8       14.32       21.02     16.98 o 
  -6   6   8      439.97      492.93     55.92 o 
  -4   6   8     1119.55     1068.51     89.27 o 
  -2   6   8     1115.38     1109.90     89.57 o 
   0   6   8      225.26      170.60     31.80 o 
   2   6   8       45.41       50.03     21.07 o 
   4   6   8      160.70      106.40     25.71 o 
  -9   7   8       51.94       40.54     14.58 o 
  -7   7   8      204.17      157.82     23.92 o 
  -5   7   8       52.03       54.32     17.47 o 
  -3   7   8      312.30      328.37     32.90 o 
  -1   7   8       60.86       55.77     16.78 o 
 -14  -6   9     1033.65     1080.64     57.71 o 
 -12  -6   9      213.62      197.63     22.56 o 
 -10  -6   9      255.00      295.71     28.54 o 
  -8  -6   9      412.54      466.32     55.07 o 
  -6  -6   9      186.44      170.85     38.74 o 
  -4  -6   9      184.46      152.68     38.29 o 
  -2  -6   9      530.84      593.45     62.76 o 
   0  -6   9      209.77      183.53     40.09 o 
   2  -6   9       51.61       58.65     21.37 o 
   4  -6   9      290.19      271.38     53.75 o 
   6  -6   9      120.08      148.83     26.46 o 
 -17  -5   9      475.92      541.85     35.81 o 
 -15  -5   9       60.92       99.22     14.43 o 
 -13  -5   9      710.58      703.91     38.35 o 
 -11  -5   9      298.15      340.76     38.42 o 
  -9  -5   9     1789.67     1710.21     74.74 o 
  -7  -5   9      374.64      494.53     61.86 o 
  -5  -5   9      816.75      810.54     57.24 o 
  -3  -5   9       56.68       92.87     35.45 o 
  -1  -5   9     1539.29     1584.62    136.40 o 
   1  -5   9      232.60      237.19     28.89 o 
   3  -5   9     1563.91     1624.79     78.63 o 
   5  -5   9        5.37        4.05     13.20 o 
   7  -5   9      618.42      646.33     39.42 o 
   9  -5   9      183.20      162.24     33.84 o 
 -20  -4   9      369.20      323.08     33.60 o 
 -18  -4   9      121.77      136.51     16.20 o 
 -16  -4   9      106.35      103.69     15.99 o 
 -14  -4   9     1656.52     1565.79     71.57 o 
 -12  -4   9      559.12      556.60     35.09 o 
 -10  -4   9      346.36      333.58     23.38 o 
  -8  -4   9     1511.01     1472.75     56.18 o 
  -6  -4   9      925.08      877.60     55.11 o 
  -4  -4   9     1885.73     1885.37    107.64 o 
  -2  -4   9     1067.22     1063.66     72.72 o 
   0  -4   9     2691.76     2849.79    102.79 o 
   2  -4   9       44.95       63.31     14.72 o 
   4  -4   9       62.14       73.45     16.14 o 
   6  -4   9      190.04      194.36     20.73 o 
   8  -4   9       92.13      105.67     20.52 o 
  10  -4   9      390.27      448.44     36.32 o 
 -21  -3   9       12.06       16.45      9.88 o 
 -19  -3   9      198.84      215.66     24.42 o 
 -17  -3   9      847.47      787.20     43.32 o 
 -15  -3   9     1002.40      912.07     39.83 o 
 -13  -3   9      120.56      104.71     12.82 o 
 -11  -3   9       40.92       61.15     20.95 o 
  -9  -3   9     1327.96     1400.15     46.36 o 
  -7  -3   9     1139.57     1142.23     43.01 o 
  -5  -3   9      569.56      545.47     26.47 o 
  -3  -3   9      938.32      897.90     38.31 o 
  -1  -3   9      489.06      450.25     24.06 o 
   1  -3   9      674.72      685.11     29.40 o 
   3  -3   9     2546.14     2701.12    100.87 o 
   5  -3   9     1327.50     1317.62     55.75 o 
   7  -3   9      211.03      215.51     22.46 o 
   9  -3   9      596.50      616.27     42.66 o 
  11  -3   9      297.71      286.12     48.48 o 
  13  -3   9      451.42      524.57     33.28 o 
 -22  -2   9      466.24      495.83     47.31 o 
 -20  -2   9       46.11       82.15     17.40 o 
 -18  -2   9      303.64      319.78     24.58 o 
 -16  -2   9      436.49      465.36     23.33 o 
 -14  -2   9      248.12      253.46     17.49 o 
 -12  -2   9      463.23      489.34     23.44 o 
 -10  -2   9     1518.13     1687.46     51.46 o 
  -8  -2   9      126.47       77.41     19.92 o 
  -6  -2   9      460.63      508.40     69.01 o 
  -4  -2   9      138.77      159.98     23.60 o 
  -2  -2   9     1110.48     1086.57     65.79 o 
   0  -2   9      757.20      766.88     39.51 o 
   2  -2   9      257.32      280.67     20.01 o 
   4  -2   9     2130.39     2160.12     68.85 o 
   6  -2   9     1425.85     1566.13     55.48 o 
   8  -2   9     1179.75     1148.10     44.43 o 
  10  -2   9       69.43       72.10     13.32 o 
  12  -2   9       57.68       51.18     13.88 o 
  14  -2   9      112.99      134.07     22.89 o 
 -23  -1   9       44.57       46.73     14.23 o 
 -21  -1   9      472.96      509.04     33.74 o 
 -19  -1   9      639.38      659.48     34.76 o 
 -17  -1   9      331.07      293.28     20.11 o 
 -15  -1   9      773.49      816.87     54.47 o 
 -13  -1   9       77.10       62.77     10.26 o 
 -11  -1   9     1154.31     1156.01     72.22 o 
  -9  -1   9     2947.86     3142.01    144.19 o 
  -7  -1   9     1237.48     1192.10    127.30 o 
  -5  -1   9     1424.74     1448.08    103.33 o 
  -3  -1   9      451.40      430.05     65.28 o 
  -1  -1   9      804.24      662.57     46.51 o 
   1  -1   9      645.79      632.31     46.97 o 
   3  -1   9      158.81      143.13     12.82 o 
   5  -1   9      856.04      822.73     34.04 o 
   7  -1   9      156.19      184.78     16.88 o 
   9  -1   9      317.76      333.33     29.17 o 
  11  -1   9      955.20      930.48     45.72 o 
  13  -1   9      253.70      290.62     44.91 o 
 -24   0   9      157.94      147.23     20.47 o 
 -22   0   9      402.47      496.43     44.04 o 
 -20   0   9      130.54      126.27     19.84 o 
 -18   0   9      236.93      226.41     19.93 o 
 -16   0   9        0.99       -2.13      7.39 o 
 -14   0   9        0.72        6.02      7.06 o 
 -12   0   9     1062.32     1094.12     45.15 o 
 -10   0   9        1.87       10.16     10.52 o 
  -8   0   9       56.16       73.58     17.56 o 
  -6   0   9      676.57      830.81     53.69 o 
  -4   0   9       96.14      137.92     26.85 o 
  -2   0   9     1091.98     1171.75     70.05 o 
   0   0   9      159.67      146.12     41.95 o 
   2   0   9        1.86        3.53     11.33 o 
   4   0   9       47.82       43.60      9.44 o 
   6   0   9      932.87      909.12     35.68 o 
   8   0   9      463.17      381.77     24.44 o 
  10   0   9       17.43       18.90      9.79 o 
  12   0   9     1536.40     1647.49     85.05 o 
  14   0   9     1103.68     1060.77     55.95 o 
 -23   1   9       51.31       54.52     15.23 o 
 -21   1   9      488.00      497.37     45.23 o 
 -19   1   9      678.52      658.64     34.08 o 
 -17   1   9      332.47      341.11     30.30 o 
 -15   1   9      779.15      730.32    107.65 o 
 -13   1   9      109.73      106.86     17.28 o 
 -11   1   9     1221.95     1123.46     91.64 o 
  -9   1   9     2951.70     2804.59    214.71 o 
  -7   1   9     1297.49     1148.11     68.53 o 
  -5   1   9     1370.80     1331.44     75.25 o 
  -3   1   9      454.83      414.41     33.27 o 
  -1   1   9      712.59      715.53     69.18 o 
   1   1   9      626.52      736.39     52.55 o 
   3   1   9      118.61      110.71     15.67 o 
   5   1   9      857.01      887.69     50.81 o 
   7   1   9      161.31      174.31     26.51 o 
   9   1   9      267.14      261.10     33.55 o 
  11   1   9      869.44      942.02     47.15 o 
  13   1   9      269.11      345.19     46.73 o 
 -22   2   9      441.33      471.86     39.49 o 
 -20   2   9       64.54       89.11     16.70 o 
 -18   2   9      354.95      351.92     38.49 o 
 -16   2   9      442.64      462.67     35.48 o 
 -14   2   9      218.14      169.79     22.63 o 
 -12   2   9      438.00      389.11     55.17 o 
 -10   2   9     1464.24     1493.19     95.99 o 
  -8   2   9      117.37      121.70     61.20 o 
  -6   2   9      413.81      330.76     83.72 o 
  -4   2   9      102.72       76.51     49.56 o 
  -2   2   9     1087.90     1164.01    136.15 o 
   0   2   9      822.93      874.08     45.28 o 
   2   2   9      207.58      180.56     20.61 o 
   4   2   9     2110.51     2201.53     97.84 o 
   6   2   9     1545.81     1553.75     80.21 o 
   8   2   9     1135.92     1234.02     77.44 o 
  10   2   9       55.20       66.96     16.65 o 
  12   2   9       82.05       89.62     24.32 o 
  14   2   9       99.05       94.51     21.47 o 
 -19   3   9      208.04      214.09     27.66 o 
 -17   3   9      937.57      890.61     50.35 o 
 -15   3   9     1068.55      970.20     54.95 o 
 -13   3   9      117.74       97.36     28.86 o 
 -11   3   9       23.85       42.09     22.32 o 
  -9   3   9     1444.08     1579.62    149.26 o 
  -7   3   9     1038.10     1078.78     87.49 o 
  -5   3   9      511.59      493.01     93.40 o 
  -3   3   9     1028.35      943.25     50.80 o 
  -1   3   9      540.99      511.22     35.87 o 
   1   3   9      587.46      599.77     58.88 o 
   3   3   9     2451.27     2440.69    179.24 o 
   5   3   9     1246.87     1161.58    100.36 o 
   7   3   9      167.59      168.50     33.90 o 
   9   3   9      584.28      607.13     60.16 o 
  11   3   9      259.33      237.75     35.40 o 
  13   3   9      420.62      440.67     30.81 o 
 -16   4   9      100.12       99.27     17.34 o 
 -14   4   9     1639.16     1621.49     81.06 o 
 -12   4   9      488.70      501.30     38.06 o 
 -10   4   9      375.04      434.47     52.47 o 
  -8   4   9     1538.31     1457.95    113.79 o 
  -6   4   9      881.47      916.43     80.78 o 
  -4   4   9     1867.57     1902.96    138.40 o 
  -2   4   9     1163.80     1236.32     92.87 o 
   0   4   9     2719.06     2941.71    137.06 o 
   2   4   9       36.92       34.15     22.72 o 
   4   4   9       88.42       46.98     22.02 o 
   6   4   9      227.76      242.30     36.80 o 
   8   4   9      121.67      126.91     26.61 o 
  10   4   9      408.53      460.83     44.54 o 
 -15   5   9       40.79       70.35     21.52 o 
 -13   5   9      684.48      690.41     62.61 o 
 -11   5   9      349.22      398.37     47.38 o 
  -9   5   9     1859.05     1709.04    127.87 o 
  -7   5   9      337.84      359.97     51.13 o 
  -5   5   9      842.81      750.22     73.00 o 
  -3   5   9       36.57       40.54     22.17 o 
  -1   5   9     1502.84     1481.32    114.78 o 
   1   5   9      246.39      255.58     39.64 o 
   3   5   9     1531.28     1459.25    111.24 o 
   5   5   9       16.13        3.30     14.58 o 
   7   5   9      666.92      723.46     56.62 o 
   9   5   9      195.66      211.64     24.91 o 
 -12   6   9      214.30      195.36     28.56 o 
 -10   6   9      272.95      279.89     37.45 o 
  -8   6   9      454.58      402.66     44.49 o 
  -6   6   9      222.70      222.47     34.35 o 
  -4   6   9      194.88      195.46     33.65 o 
  -2   6   9      462.10      443.55     50.58 o 
   0   6   9      252.36      250.83     36.35 o 
   2   6   9       39.94       47.18     20.47 o 
  -7   7   9      221.52      274.15     29.26 o 
  -5   7   9      111.93      110.69     19.42 o 
  -3   7   9       30.55       33.05     12.98 o 
 -14  -6  10      189.82      213.39     30.41 o 
 -12  -6  10      159.94      210.09     22.35 o 
 -10  -6  10        9.04       18.87     19.22 o 
  -8  -6  10       96.52      152.88     32.20 o 
  -4  -6  10       65.24       70.85     29.56 o 
  -2  -6  10      244.00      223.42     39.69 o 
   0  -6  10      100.71      112.08     29.76 o 
   2  -6  10       84.15       70.35     23.37 o 
 -17  -5  10      740.23      900.59     40.25 o 
 -15  -5  10      657.56      692.71     36.52 o 
 -13  -5  10      823.98      806.82     41.60 o 
 -11  -5  10      423.99      436.71     30.33 o 
  -9  -5  10      844.56      908.14     86.08 o 
  -7  -5  10      634.11      625.15     66.05 o 
  -5  -5  10      858.81      969.95     82.38 o 
  -3  -5  10        8.42       11.03     25.86 o 
  -1  -5  10     1230.58     1222.20     77.28 o 
   1  -5  10      426.14      448.23     40.79 o 
   3  -5  10      442.86      419.62     45.72 o 
   5  -5  10     1371.72     1450.67    111.54 o 
   7  -5  10      241.69      225.54     45.03 o 
 -20  -4  10      131.20      120.77     17.80 o 
 -18  -4  10       87.47       88.76     13.80 o 
 -16  -4  10       12.22       24.13     10.46 o 
 -14  -4  10      127.36      158.37     19.64 o 
 -12  -4  10      102.34       60.42     11.91 o 
 -10  -4  10        0.35        2.35      8.64 o 
  -8  -4  10      791.26      874.23     44.46 o 
  -6  -4  10     3283.29     3187.06    158.37 o 
  -4  -4  10      428.73      435.46     37.78 o 
  -2  -4  10     2918.56     2953.64    116.21 o 
   0  -4  10      397.08      363.75     29.36 o 
   2  -4  10      290.07      339.22     44.77 o 
   4  -4  10      884.94      919.22     47.11 o 
   6  -4  10       90.07      117.02     15.80 o 
   8  -4  10      677.07      742.23     33.70 o 
  10  -4  10      103.96       89.20     14.87 o 
 -21  -3  10      100.75      111.28     24.84 o 
 -19  -3  10      405.65      370.57     30.93 o 
 -17  -3  10      298.59      286.97     24.95 o 
 -15  -3  10      100.36       97.35     13.65 o 
 -13  -3  10       15.99       17.12      8.15 o 
 -11  -3  10      225.04      242.56     17.82 o 
  -9  -3  10      412.46      390.35     22.05 o 
  -7  -3  10      773.41      774.89     35.06 o 
  -5  -3  10     1700.32     1688.66     61.65 o 
  -3  -3  10      319.98      329.57     22.65 o 
  -1  -3  10     5642.02     5700.63    161.85 o 
   1  -3  10     1038.12     1030.65     53.06 o 
   3  -3  10      843.78      876.96     36.26 o 
   5  -3  10      199.69      201.33     20.69 o 
   7  -3  10       76.61       74.94     14.52 o 
   9  -3  10      131.41      134.67     22.85 o 
  11  -3  10      445.83      472.86     32.48 o 
 -22  -2  10      121.89      110.51     14.49 o 
 -20  -2  10      251.96      258.27     20.21 o 
 -18  -2  10       58.00       64.19     11.00 o 
 -16  -2  10     2164.75     2050.88     64.48 o 
 -14  -2  10       90.33       86.66     11.91 o 
 -12  -2  10     2466.25     2394.84     78.44 o 
 -10  -2  10      632.38      623.19     27.67 o 
  -8  -2  10     1113.41     1068.56     37.38 o 
  -6  -2  10      812.84      837.90     49.13 o 
  -4  -2  10     2779.85     2579.22     80.31 o 
  -2  -2  10      803.10      841.33     35.66 o 
   0  -2  10     2354.15     2165.09    130.15 o 
   2  -2  10     1601.20     1633.34     62.72 o 
   4  -2  10      278.00      294.62     20.93 o 
   6  -2  10     1783.31     1816.06     60.12 o 
   8  -2  10     1837.87     1791.88     85.01 o 
  10  -2  10      208.26      214.06     24.59 o 
  12  -2  10      285.10      319.00     26.36 o 
 -23  -1  10      543.43      580.24     33.00 o 
 -21  -1  10     1220.11     1260.68     63.81 o 
 -19  -1  10      688.96      758.41     38.44 o 
 -17  -1  10      341.54      371.17     27.07 o 
 -15  -1  10      214.15      235.48     18.62 o 
 -13  -1  10      664.12      636.84     36.75 o 
 -11  -1  10      483.58      424.35     29.09 o 
  -9  -1  10     1002.67      933.89     41.24 o 
  -7  -1  10     1696.24     1700.10    111.01 o 
  -5  -1  10     1454.35     1539.27     83.00 o 
  -3  -1  10       82.16       79.69     17.03 o 
  -1  -1  10      666.87      663.44     33.70 o 
   1  -1  10     1336.73     1392.42     61.84 o 
   3  -1  10     2154.89     2054.85     60.89 o 
   5  -1  10      351.84      352.00     27.78 o 
   7  -1  10     1468.28     1523.83     53.99 o 
   9  -1  10     1923.50     1954.14     70.92 o 
  11  -1  10     1027.04     1070.90    129.21 o 
  13  -1  10      155.59      173.17     18.90 o 
 -24   0  10       16.22       20.77     10.78 o 
 -22   0  10      157.53      207.14     21.10 o 
 -20   0  10      753.25      700.60     42.93 o 
 -18   0  10       96.84      120.56     15.92 o 
 -16   0  10      120.83      127.88     16.15 o 
 -14   0  10      352.97      371.92     30.65 o 
 -12   0  10     3606.56     3746.32    107.15 o 
 -10   0  10     2320.16     2300.47     92.47 o 
  -8   0  10      514.76      426.66     50.57 o 
  -6   0  10     3760.45     4197.48    184.14 o 
  -4   0  10      317.49      293.76     30.63 o 
  -2   0  10     1314.52     1417.49     90.61 o 
   0   0  10      263.02      190.46     15.49 o 
   2   0  10      348.59      337.82     25.17 o 
   4   0  10       12.18       12.13      7.31 o 
   6   0  10     1532.74     1627.36     54.82 o 
   8   0  10       19.00       12.19      8.47 o 
  10   0  10     1628.40     1748.36     72.07 o 
  12   0  10       57.63       58.86     14.64 o 
 -23   1  10      485.21      504.97     42.34 o 
 -21   1  10     1230.89     1286.91     66.93 o 
 -19   1  10      755.02      787.26     47.59 o 
 -17   1  10      360.28      376.43     26.08 o 
 -15   1  10      267.33      253.85     26.09 o 
 -13   1  10      730.68      684.15     47.27 o 
 -11   1  10      419.39      394.82     24.83 o 
  -9   1  10      887.04      885.92     72.93 o 
  -7   1  10     1656.05     1648.69     92.52 o 
  -5   1  10     1378.08     1350.26     79.60 o 
  -3   1  10      101.08       74.88     16.62 o 
  -1   1  10      723.42      736.97     36.34 o 
   1   1  10     1285.95     1309.56     72.84 o 
   3   1  10     2112.54     2040.29     84.85 o 
   5   1  10      394.50      335.79     39.14 o 
   7   1  10     1349.95     1462.95     78.09 o 
   9   1  10     1851.17     1945.38     82.71 o 
  11   1  10     1112.26     1031.34     84.73 o 
  13   1  10      135.41      160.21     29.71 o 
 -22   2  10      108.94      122.52     19.57 o 
 -20   2  10      291.88      290.24     25.12 o 
 -18   2  10       78.89       80.40     16.52 o 
 -16   2  10     2229.98     2207.53    102.49 o 
 -14   2  10      122.91      101.50     27.56 o 
 -12   2  10     2509.88     2523.76    149.52 o 
 -10   2  10      583.39      574.90     52.49 o 
  -8   2  10     1152.97     1078.25     74.73 o 
  -6   2  10      867.06      812.18     50.19 o 
  -4   2  10     2915.15     2884.98    115.57 o 
  -2   2  10      863.38      850.35     39.95 o 
   0   2  10     2295.76     2171.87     84.09 o 
   2   2  10     1648.11     1692.75    114.65 o 
   4   2  10      320.14      278.18     27.42 o 
   6   2  10     1656.74     1528.28     85.21 o 
   8   2  10     1822.17     1936.51    177.84 o 
  10   2  10      165.87      152.83     31.06 o 
  12   2  10      267.53      253.92     37.57 o 
 -19   3  10      448.41      411.07     28.01 o 
 -17   3  10      303.60      258.20     26.47 o 
 -15   3  10       94.46       77.44     16.48 o 
 -13   3  10        8.21       19.72     18.57 o 
 -11   3  10      196.04      190.47     37.80 o 
  -9   3  10      354.10      334.46     45.58 o 
  -7   3  10      714.60      816.02     64.56 o 
  -5   3  10     1825.33     1737.11    105.32 o 
  -3   3  10      262.84      286.00     29.12 o 
  -1   3  10     5406.41     5533.69    356.64 o 
   1   3  10     1071.09     1010.05     85.88 o 
   3   3  10      792.97      817.12     76.24 o 
   5   3  10      186.59      172.40     33.95 o 
   7   3  10      101.43       89.77     25.36 o 
   9   3  10      103.88      112.63     25.86 o 
  11   3  10      502.14      575.87     48.38 o 
 -18   4  10      100.08       92.22     22.57 o 
 -16   4  10        8.07       13.93     16.78 o 
 -14   4  10      109.72      142.48     20.67 o 
 -12   4  10      121.09      143.94     30.86 o 
 -10   4  10        3.69        6.84     17.87 o 
  -8   4  10      751.30      768.69     75.74 o 
  -6   4  10     3449.02     3820.16    230.02 o 
  -4   4  10      459.18      414.24     55.07 o 
  -2   4  10     2886.32     2726.53    195.47 o 
   0   4  10      338.70      338.15     46.68 o 
   2   4  10      347.95      431.27     48.58 o 
   4   4  10      918.07      804.59     73.39 o 
   6   4  10       82.93      114.73     25.81 o 
   8   4  10      702.57      667.54     60.36 o 
  10   4  10       84.98       68.10     17.33 o 
 -15   5  10      701.48      895.46     62.86 o 
 -13   5  10      838.60      857.07     70.00 o 
 -11   5  10      394.06      442.35     48.28 o 
  -9   5  10      820.70      887.67     77.14 o 
  -7   5  10      607.69      553.55     58.57 o 
  -5   5  10      830.93      703.24     71.75 o 
  -3   5  10       18.27       -4.39     16.48 o 
  -1   5  10     1254.92     1312.66    100.61 o 
   3   5  10      485.70      513.66     45.78 o 
   5   5  10     1396.43     1333.33     97.46 o 
   7   5  10      220.69      216.68     26.26 o 
 -12   6  10      139.18      131.21     24.27 o 
 -10   6  10       19.92       43.94     16.88 o 
  -8   6  10      102.86      114.83     24.61 o 
  -6   6  10      261.04      298.62     38.74 o 
  -4   6  10       82.55       69.60     20.42 o 
  -2   6  10      220.74      202.95     30.56 o 
   0   6  10      126.47      110.74     23.32 o 
 -12  -6  11      199.25      236.21     31.16 o 
 -10  -6  11       39.17       59.66     21.77 o 
  -8  -6  11      130.27      123.62     29.91 o 
  -2  -6  11       78.00       66.50     24.81 o 
   0  -6  11      240.89      113.58     26.81 o 
 -17  -5  11      388.92      434.14     33.63 o 
 -15  -5  11       74.79       78.96     12.03 o 
 -13  -5  11      494.10      549.07     30.12 o 
 -11  -5  11     1275.66     1266.59     65.33 o 
  -9  -5  11      314.04      329.47     49.83 o 
  -7  -5  11      262.68      235.61     41.79 o 
  -5  -5  11       14.54       20.72     23.62 o 
  -3  -5  11        8.68       27.61     25.71 o 
  -1  -5  11      212.92      283.99     33.58 o 
   1  -5  11       10.09       20.53     16.02 o 
   3  -5  11      800.97      935.51     69.25 o 
   5  -5  11       61.61       73.31     20.12 o 
 -20  -4  11       63.19       60.40     10.92 o 
 -18  -4  11      135.39      137.87     15.28 o 
 -16  -4  11      205.81      236.34     21.06 o 
 -14  -4  11      122.49      101.35     16.52 o 
 -12  -4  11       23.37       42.71     10.60 o 
 -10  -4  11      924.23      957.57     41.09 o 
  -8  -4  11      161.31      167.31     17.14 o 
  -6  -4  11      417.32      462.23     31.03 o 
  -4  -4  11     1066.18     1152.14     65.63 o 
  -2  -4  11     1170.52     1137.63     55.09 o 
   0  -4  11      181.59      215.35     22.98 o 
   2  -4  11     3043.65     3137.38    163.89 o 
   4  -4  11      965.27      928.10     41.79 o 
   6  -4  11        0.76       -0.98      8.47 o 
   8  -4  11      838.46      852.16     65.99 o 
 -21  -3  11      309.46      280.59     30.61 o 
 -19  -3  11      296.37      343.75     28.56 o 
 -17  -3  11      655.48      634.98     29.80 o 
 -15  -3  11      861.60      899.21     37.37 o 
 -13  -3  11      978.67      940.47     36.28 o 
 -11  -3  11       14.72        8.57      7.88 o 
  -9  -3  11     1618.23     1726.86     63.08 o 
  -7  -3  11     2339.45     2323.86     81.48 o 
  -5  -3  11     2756.10     2789.24     84.61 o 
  -3  -3  11      182.57      224.04     19.12 o 
  -1  -3  11     4091.88     4200.04    124.77 o 
   1  -3  11      410.13      441.30     25.59 o 
   3  -3  11      602.93      582.76     27.89 o 
   5  -3  11      277.71      330.25     25.71 o 
   7  -3  11      502.54      491.46     47.08 o 
   9  -3  11       56.69       75.44     11.98 o 
 -22  -2  11      373.34      352.04     37.14 o 
 -20  -2  11      788.33      777.35     58.03 o 
 -18  -2  11      190.38      187.31     15.54 o 
 -16  -2  11      670.08      660.04     28.04 o 
 -14  -2  11     1105.37     1090.64     40.38 o 
 -12  -2  11     2130.45     2133.43     66.86 o 
 -10  -2  11     1353.36     1310.30     44.93 o 
  -8  -2  11     2201.99     2149.19     71.49 o 
  -6  -2  11     3494.77     3460.32     99.97 o 
  -4  -2  11      951.60      945.20     40.71 o 
  -2  -2  11     1208.92     1194.95     47.22 o 
   0  -2  11       69.90       64.44     11.32 o 
   2  -2  11      601.04      581.20     32.00 o 
   4  -2  11     3449.52     3526.76    115.37 o 
   6  -2  11      409.25      411.65     24.09 o 
   8  -2  11      420.38      414.56     48.78 o 
  10  -2  11      112.66      106.71     15.51 o 
 -23  -1  11      179.81      138.32     14.85 o 
 -21  -1  11      236.14      249.24     23.62 o 
 -19  -1  11      907.13      962.03     37.88 o 
 -17  -1  11     1327.84     1353.16     60.62 o 
 -15  -1  11      818.59      782.03     35.02 o 
 -13  -1  11     1519.54     1641.89     71.03 o 
 -11  -1  11      181.09      170.16     15.04 o 
  -9  -1  11      681.36      642.46     27.96 o 
  -7  -1  11     1646.54     1725.45     80.40 o 
  -5  -1  11      108.96       95.74     12.22 o 
  -3  -1  11      794.33      780.65     33.05 o 
  -1  -1  11      607.80      590.81     33.62 o 
   1  -1  11      829.47      808.27     30.25 o 
   3  -1  11      636.10      614.52     26.28 o 
   5  -1  11      655.73      648.80     29.51 o 
   7  -1  11     1565.79     1607.61     61.82 o 
   9  -1  11      494.57      532.26     39.86 o 
  11  -1  11       81.05       99.68     16.43 o 
 -24   0  11      274.66      285.63     25.86 o 
 -22   0  11     2745.23     3244.56    138.47 o 
 -20   0  11     3416.85     3615.96    171.45 o 
 -18   0  11      376.39      355.02     24.86 o 
 -16   0  11     4937.40     5474.73    164.78 o 
 -14   0  11     1430.20     1383.67     51.87 o 
 -12   0  11     4180.75     3941.47    113.40 o 
 -10   0  11      635.75      591.32     30.47 o 
  -8   0  11      725.57      727.31     28.83 o 
  -6   0  11      135.60      139.73     13.74 o 
  -4   0  11       20.09       26.56      8.33 o 
  -2   0  11      680.28      668.04     45.44 o 
   0   0  11       62.35       52.44      9.95 o 
   2   0  11      183.78      165.92     14.74 o 
   4   0  11      495.91      449.56     26.67 o 
   6   0  11       23.83       34.29      9.25 o 
   8   0  11      133.13      137.97     15.17 o 
  10   0  11       21.10       13.39     12.43 o 
  12   0  11      847.97     1032.61     87.97 o 
 -23   1  11      214.19      236.85     24.51 o 
 -21   1  11      281.45      313.71     30.08 o 
 -19   1  11      839.66      925.74     54.00 o 
 -17   1  11     1435.12     1457.13     59.23 o 
 -15   1  11      788.35      795.77     48.45 o 
 -13   1  11     1407.66     1395.43     77.82 o 
 -11   1  11      196.61      196.60     17.04 o 
  -9   1  11      707.04      699.76     28.16 o 
  -7   1  11     1664.55     1549.34     50.26 o 
  -5   1  11      142.52      137.29     13.63 o 
  -3   1  11      790.03      806.52     39.08 o 
  -1   1  11      686.04      637.16     33.81 o 
   1   1  11      810.36      758.24     40.11 o 
   3   1  11      625.92      608.38     43.33 o 
   5   1  11      593.47      571.18     41.20 o 
   7   1  11     1585.27     1684.68     72.58 o 
   9   1  11      554.28      594.36     42.75 o 
  11   1  11       61.81       83.23     25.01 o 
 -22   2  11      402.75      447.45     34.05 o 
 -20   2  11      829.14      800.22     43.99 o 
 -18   2  11      215.14      207.85     35.15 o 
 -16   2  11      739.98      745.02     45.25 o 
 -14   2  11     1196.14     1148.70     91.67 o 
 -12   2  11     2033.62     1973.16    149.44 o 
 -10   2  11     1448.02     1367.24     89.10 o 
  -8   2  11     2338.04     2243.75    180.66 o 
  -6   2  11     3341.25     3225.78    117.38 o 
  -4   2  11     1054.08     1063.67     59.91 o 
  -2   2  11     1160.76     1235.24     67.60 o 
   0   2  11      100.45       91.33     14.27 o 
   2   2  11      614.83      610.47     40.03 o 
   4   2  11     3277.60     3062.81    214.29 o 
   6   2  11      376.68      367.19     49.18 o 
   8   2  11      387.14      450.14     47.83 o 
  10   2  11       95.48       85.66     16.55 o 
 -19   3  11      266.64      278.24     23.76 o 
 -17   3  11      667.31      690.46     41.89 o 
 -15   3  11      793.35      722.92     48.23 o 
 -13   3  11     1060.82     1073.61     85.58 o 
 -11   3  11       27.51       17.07     18.57 o 
  -9   3  11     1497.97     1546.33    124.82 o 
  -7   3  11     2458.86     2498.91    166.16 o 
  -5   3  11     2603.84     2605.25    186.03 o 
  -3   3  11      148.06      143.64     24.76 o 
  -1   3  11     4295.71     4452.84    276.35 o 
   1   3  11      477.49      558.00     55.02 o 
   3   3  11      563.63      536.48     57.07 o 
   5   3  11      312.74      267.86     39.99 o 
   7   3  11      464.64      469.02     48.93 o 
   9   3  11       46.23       44.24     17.12 o 
 -18   4  11      125.37      100.26     22.02 o 
 -16   4  11      238.86      228.22     34.20 o 
 -14   4  11      151.60      134.74     19.53 o 
 -12   4  11       18.73       23.87     18.42 o 
 -10   4  11      988.91      972.15     83.68 o 
  -8   4  11      157.13      167.85     34.30 o 
  -6   4  11      391.02      413.55     53.82 o 
  -4   4  11     1018.15     1101.02     92.67 o 
  -2   4  11     1131.46     1134.46    128.64 o 
   0   4  11      230.80      283.14     39.29 o 
   2   4  11     3073.11     3080.42    205.85 o 
   4   4  11      879.88      970.85     76.74 o 
   6   4  11        5.81        7.79     13.78 o 
   8   4  11      801.70      880.18     65.36 o 
 -15   5  11       66.57       70.00     19.12 o 
 -13   5  11      430.24      465.27     48.23 o 
 -11   5  11     1261.10     1183.35     93.91 o 
  -9   5  11      365.96      365.96     44.74 o 
  -7   5  11      242.13      233.66     37.05 o 
  -5   5  11        6.33       19.32     16.63 o 
  -3   5  11       16.97       13.88     16.98 o 
  -1   5  11      208.43      212.94     35.65 o 
   3   5  11      802.14      840.09     67.10 o 
   5   5  11       43.90       39.39     14.73 o 
 -12   6  11      198.70      140.24     21.77 o 
 -10   6  11       35.10       40.19     15.08 o 
  -8   6  11      151.57      145.34     24.76 o 
  -6   6  11      224.29      192.07     27.96 o 
  -4   6  11      317.38      325.42     36.35 o 
  -2   6  11       78.45       50.38     16.43 o 
 -15  -5  12      484.30      508.35     26.40 o 
 -13  -5  12      754.06      723.35     35.95 o 
 -11  -5  12      943.71     1001.92     56.97 o 
  -9  -5  12      167.46      214.79     37.25 o 
  -7  -5  12      219.97      309.50     44.59 o 
  -1  -5  12      143.40      146.27     23.49 o 
   1  -5  12      301.19      247.31     72.30 o 
   3  -5  12       25.37       31.32     13.79 o 
 -18  -4  12      144.16      175.58     15.49 o 
 -16  -4  12      274.42      273.85     21.90 o 
 -14  -4  12       80.67       90.18     14.80 o 
 -12  -4  12      236.84      236.58     23.46 o 
 -10  -4  12      309.13      288.13     25.37 o 
  -8  -4  12      310.26      315.39     22.48 o 
  -6  -4  12     2243.68     2368.87     92.43 o 
  -4  -4  12      191.61      182.02     21.77 o 
  -2  -4  12      895.87      993.55     57.44 o 
   0  -4  12     1024.62      947.74     46.62 o 
   2  -4  12      723.69      738.60     37.88 o 
   4  -4  12      409.56      424.52     40.61 o 
   6  -4  12      108.14       84.57     11.62 o 
 -21  -3  12       66.27       82.46     12.31 o 
 -19  -3  12      245.27      271.29     42.71 o 
 -17  -3  12      407.46      386.70     21.84 o 
 -15  -3  12       67.03       51.27     10.93 o 
 -13  -3  12      218.52      186.83     15.39 o 
 -11  -3  12      261.75      236.49     17.57 o 
  -9  -3  12      853.43      826.97     37.93 o 
  -7  -3  12      139.19      163.04     17.18 o 
  -5  -3  12      645.46      643.23     29.44 o 
  -3  -3  12     3950.64     4032.23    166.54 o 
  -1  -3  12      174.18      189.36     17.48 o 
   1  -3  12      372.55      393.41     25.33 o 
   3  -3  12      554.81      589.98     31.10 o 
   5  -3  12       32.62       21.10     11.75 o 
   7  -3  12      636.53      683.46     35.48 o 
   9  -3  12       55.44       46.83     18.42 o 
 -22  -2  12      534.65      524.65     46.38 o 
 -20  -2  12      157.09      211.23     16.65 o 
 -18  -2  12      155.53      153.08     14.13 o 
 -16  -2  12       72.33       65.22     10.49 o 
 -14  -2  12      630.74      691.36     29.30 o 
 -12  -2  12      449.67      472.51     25.22 o 
 -10  -2  12     1060.01     1011.06     38.94 o 
  -8  -2  12      652.19      638.58     28.86 o 
  -6  -2  12     1954.86     1970.40     64.35 o 
  -4  -2  12      285.11      271.90     21.46 o 
  -2  -2  12      533.17      596.96     30.27 o 
   0  -2  12       43.14       38.44     10.14 o 
   2  -2  12      423.94      456.29     25.06 o 
   4  -2  12      183.16      176.53     16.78 o 
   6  -2  12      145.33      218.21     21.77 o 
   8  -2  12      380.72      360.61     63.60 o 
  10  -2  12      275.73      355.33     35.07 o 
 -23  -1  12        1.61        2.49     10.24 o 
 -21  -1  12      226.71      219.10     21.08 o 
 -19  -1  12      491.41      525.78     24.92 o 
 -17  -1  12     1237.80     1314.94     56.39 o 
 -15  -1  12      200.49      197.89     16.18 o 
 -13  -1  12     1790.80     1940.60     62.60 o 
 -11  -1  12     2818.68     2895.84     86.36 o 
  -9  -1  12     2208.27     2082.82     73.19 o 
  -7  -1  12     1476.37     1376.03     79.67 o 
  -5  -1  12     2019.05     1857.58     67.79 o 
  -3  -1  12       19.11        8.43      7.53 o 
  -1  -1  12       60.01       66.33     11.83 o 
   1  -1  12     1545.06     1624.19     55.19 o 
   3  -1  12      149.91      164.83     15.38 o 
   5  -1  12     1022.03     1030.38     43.41 o 
   7  -1  12      173.16      188.07     20.33 o 
   9  -1  12      188.06      228.16     22.88 o 
 -22   0  12      119.64      147.97     16.98 o 
 -20   0  12      164.45      172.91     22.77 o 
 -18   0  12     2519.24     2637.16    240.70 o 
 -16   0  12      961.48      908.54     37.88 o 
 -14   0  12      182.40      178.89     16.89 o 
 -12   0  12      840.56      793.24     32.03 o 
 -10   0  12      108.46       85.88     16.86 o 
  -8   0  12     2359.67     2362.11     69.42 o 
  -6   0  12     1597.48     1528.71     60.76 o 
  -4   0  12      831.60      724.55     31.72 o 
  -2   0  12        1.31       14.43     12.32 o 
   0   0  12      294.80      251.59     19.71 o 
   2   0  12     1309.06     1228.90     43.98 o 
   4   0  12      148.49      172.59     15.42 o 
   6   0  12      312.43      349.34     34.09 o 
   8   0  12      187.87      198.84     50.15 o 
  10   0  12      132.41      143.69     17.98 o 
 -23   1  12        4.93       10.43      9.54 o 
 -21   1  12      190.14      216.78     31.75 o 
 -19   1  12      495.13      494.23     51.93 o 
 -17   1  12     1205.15     1196.17     70.91 o 
 -15   1  12      199.77      155.07     22.18 o 
 -13   1  12     1915.08     1982.71    137.63 o 
 -11   1  12     2864.78     2843.88    108.67 o 
  -9   1  12     2257.41     2271.36     91.35 o 
  -7   1  12     1408.61     1371.21     46.82 o 
  -5   1  12     2135.75     1982.76     90.18 o 
  -3   1  12        7.70       12.91     14.43 o 
  -1   1  12       69.35       83.91     15.19 o 
   1   1  12     1614.59     1654.66     72.10 o 
   3   1  12      145.00      149.28     17.11 o 
   5   1  12     1020.82      999.27     49.63 o 
   7   1  12      143.83      133.30     22.94 o 
   9   1  12      160.25      175.61     23.21 o 
 -22   2  12      592.08      615.91     42.64 o 
 -20   2  12      126.81      135.04     17.26 o 
 -18   2  12      185.08      141.67     21.29 o 
 -16   2  12       68.76       59.46     23.52 o 
 -14   2  12      601.58      553.80     65.51 o 
 -12   2  12      519.18      540.27     56.32 o 
 -10   2  12     1015.32     1105.86     89.12 o 
  -8   2  12      601.32      583.20     43.43 o 
  -6   2  12     1951.87     1943.49    105.95 o 
  -4   2  12      322.35      391.94     52.05 o 
  -2   2  12      524.44      523.96     46.29 o 
   0   2  12       25.31       11.03     10.37 o 
   2   2  12      393.43      341.50     41.59 o 
   4   2  12      193.76      164.65     21.62 o 
   6   2  12      137.36      156.17     31.35 o 
   8   2  12      318.60      320.98     30.45 o 
  10   2  12      301.75      346.29     39.09 o 
 -19   3  12      284.68      276.09     22.02 o 
 -17   3  12      407.65      392.53     45.83 o 
 -15   3  12       83.43       89.52     26.16 o 
 -13   3  12      244.45      268.91     41.29 o 
 -11   3  12      282.58      268.46     42.19 o 
  -9   3  12      902.47      871.40     76.49 o 
  -7   3  12      115.63      132.95     32.30 o 
  -5   3  12      724.47      702.76     46.43 o 
  -3   3  12     4125.56     4143.04    263.57 o 
  -1   3  12      141.10      126.46     30.96 o 
   1   3  12      358.12      298.87     43.99 o 
   3   3  12      517.34      499.43     54.12 o 
   5   3  12       51.12       40.29     18.02 o 
   7   3  12      613.04      682.92     58.82 o 
 -18   4  12      126.72      139.69     23.87 o 
 -16   4  12      280.56      323.83     37.70 o 
 -14   4  12       57.90       60.96     22.02 o 
 -12   4  12      209.77      229.81     37.15 o 
 -10   4  12      312.62      352.53     45.04 o 
  -8   4  12      264.86      360.12     46.98 o 
  -6   4  12     2202.22     2289.11    161.72 o 
  -4   4  12      222.63      178.39     33.85 o 
  -2   4  12      882.08      879.78     77.89 o 
   0   4  12      981.98      866.70     75.74 o 
   2   4  12      661.88      582.21     58.47 o 
   4   4  12      458.78      460.63     43.54 o 
   6   4  12      130.00      128.76     21.87 o 
 -15   5  12      456.25      493.83     43.44 o 
 -13   5  12      825.33      844.78     62.71 o 
 -11   5  12      967.48      950.78     76.84 o 
  -9   5  12      134.75      170.40     29.81 o 
  -7   5  12      220.72      213.49     34.35 o 
  -5   5  12        0.89        6.69     14.53 o 
  -3   5  12      535.45      525.69     48.98 o 
 -10   6  12      496.79      565.04     45.83 o 
  -8   6  12       33.44       26.56     13.08 o 
  -6   6  12      420.90      511.96     43.34 o 
 -15  -5  13       17.37       20.52     14.03 o 
 -13  -5  13       26.70       32.77     13.79 o 
 -11  -5  13      208.07      238.40     35.30 o 
  -9  -5  13      184.85      239.30     36.40 o 
  -7  -5  13      166.55      179.94     35.35 o 
 -18  -4  13      348.02      399.17     21.57 o 
 -16  -4  13       78.63       71.52     11.76 o 
 -14  -4  13       83.48       91.46     14.01 o 
 -12  -4  13      670.63      689.93     34.53 o 
 -10  -4  13        3.75        3.53      9.92 o 
  -8  -4  13      288.57      266.71     21.27 o 
  -6  -4  13       15.62        9.10     14.02 o 
  -4  -4  13      341.30      344.38     27.26 o 
  -2  -4  13      249.90      245.43     26.77 o 
   0  -4  13      230.01      238.22     21.42 o 
   2  -4  13        7.07       13.78      9.93 o 
   4  -4  13      196.96      159.79     27.99 o 
 -19  -3  13       42.00       28.58      9.96 o 
 -17  -3  13      284.41      263.32     21.33 o 
 -15  -3  13      619.03      570.89     27.81 o 
 -13  -3  13      312.13      301.27     19.11 o 
 -11  -3  13       16.17       13.21      8.42 o 
  -9  -3  13      787.71      705.56     34.16 o 
  -7  -3  13      132.89      124.49     15.86 o 
  -5  -3  13      431.59      436.06     24.61 o 
  -3  -3  13      649.87      745.37     34.81 o 
  -1  -3  13      172.60      156.38     16.98 o 
   1  -3  13       28.23       20.06     11.41 o 
   3  -3  13      665.59      720.91     38.57 o 
   5  -3  13       55.05       76.63     14.42 o 
   7  -3  13      137.92      175.61     23.68 o 
 -22  -2  13       83.63       60.66     14.63 o 
 -20  -2  13       31.12       39.83     11.27 o 
 -18  -2  13      525.92      510.89     33.44 o 
 -16  -2  13      485.29      475.37     22.38 o 
 -14  -2  13     1331.05     1325.41     45.73 o 
 -12  -2  13      185.14      211.92     17.04 o 
 -10  -2  13      641.19      582.02     30.61 o 
  -8  -2  13      443.13      392.20     24.02 o 
  -6  -2  13     2388.19     2483.24     78.17 o 
  -4  -2  13      746.41      672.68     32.88 o 
  -2  -2  13      533.55      582.28     30.96 o 
   0  -2  13      630.11      629.65     31.02 o 
   2  -2  13      119.52      148.53     16.08 o 
   4  -2  13       14.59       13.73     10.02 o 
   6  -2  13      195.25      232.33     24.57 o 
   8  -2  13       86.57      102.05     14.87 o 
 -21  -1  13      376.42      438.86     56.77 o 
 -19  -1  13     1289.02     1360.94     47.54 o 
 -17  -1  13       61.51       75.96     14.07 o 
 -15  -1  13      720.57      712.37     29.92 o 
 -13  -1  13     2106.38     2098.79     66.19 o 
 -11  -1  13      480.92      531.13     25.38 o 
  -9  -1  13     1615.52     1526.77     59.93 o 
  -7  -1  13      269.01      239.92     20.43 o 
  -5  -1  13     2013.09     1940.52     72.28 o 
  -3  -1  13      118.83       90.48     13.52 o 
  -1  -1  13      197.41      188.28     17.69 o 
   1  -1  13     1037.25     1047.77     39.35 o 
   3  -1  13      323.65      337.81     23.87 o 
   5  -1  13      532.00      500.56     32.08 o 
   7  -1  13       35.57       44.06     14.55 o 
   9  -1  13        8.38        8.59     16.18 o 
 -22   0  13      270.78      266.81     39.04 o 
 -20   0  13       45.63       53.20     12.70 o 
 -18   0  13     2239.87     2508.49    114.91 o 
 -16   0  13       55.78       50.76     10.72 o 
 -14   0  13     1390.33     1443.88     53.70 o 
 -12   0  13      837.77      793.26     31.95 o 
 -10   0  13      301.25      296.90     20.11 o 
  -8   0  13      352.54      315.58     25.98 o 
  -6   0  13       76.03       74.27     12.95 o 
  -4   0  13      779.86      800.55     36.06 o 
  -2   0  13       31.43       49.55     10.94 o 
   0   0  13      762.85      643.12     31.31 o 
   2   0  13      230.45      215.55     16.79 o 
   4   0  13     1117.89     1115.89     46.53 o 
   6   0  13       91.60       99.61     15.08 o 
   8   0  13      557.34      578.33     35.74 o 
 -21   1  13      426.91      480.09     36.20 o 
 -19   1  13     1349.02     1320.95    100.90 o 
 -17   1  13       78.65       81.33     12.95 o 
 -15   1  13      775.22      784.45     51.18 o 
 -13   1  13     2101.31     2071.77     83.17 o 
 -11   1  13      410.32      381.33     37.46 o 
  -9   1  13     1663.86     1605.17     59.81 o 
  -7   1  13      230.94      261.04     28.25 o 
  -5   1  13     2119.90     2107.00     72.74 o 
  -3   1  13      143.26      138.11     29.40 o 
  -1   1  13      168.74      152.78     19.45 o 
   1   1  13     1046.71      999.22     50.85 o 
   3   1  13      269.29      241.85     21.02 o 
   5   1  13      516.28      534.14     39.92 o 
   7   1  13       21.65       19.90     13.62 o 
   9   1  13       14.74        7.49     13.98 o 
 -20   2  13       18.12       23.26      9.38 o 
 -18   2  13      574.35      525.74     50.88 o 
 -16   2  13      428.82      450.54     53.37 o 
 -14   2  13     1317.22     1246.31    102.15 o 
 -12   2  13      170.74      156.72     33.65 o 
 -10   2  13      565.72      494.88     56.32 o 
  -8   2  13      510.17      519.57     40.35 o 
  -6   2  13     2527.15     2431.05    173.45 o 
  -4   2  13      732.20      667.07     50.85 o 
  -2   2  13      559.30      635.42     48.40 o 
   0   2  13      672.97      664.23     50.68 o 
   2   2  13       92.21       79.69     26.16 o 
   4   2  13       27.48       18.38     12.65 o 
   6   2  13      203.93      222.42     24.54 o 
   8   2  13       80.57       80.30     20.60 o 
 -19   3  13       35.58       44.16     10.19 o 
 -17   3  13      298.02      286.23     37.10 o 
 -15   3  13      663.82      685.01     59.46 o 
 -13   3  13      295.33      333.01     43.99 o 
 -11   3  13       25.48       36.85     20.47 o 
  -9   3  13      865.76      798.70     69.40 o 
  -7   3  13      156.14      133.25     30.36 o 
  -5   3  13      466.31      453.64     54.57 o 
  -3   3  13      586.69      600.89     64.31 o 
  -1   3  13      137.71      123.17     29.76 o 
   1   3  13       40.20        8.89     15.68 o 
   3   3  13      647.61      760.96     64.91 o 
   5   3  13       37.83       44.00     13.15 o 
   7   3  13      118.73       96.66     19.77 o 
 -18   4  13      322.94      374.00     35.10 o 
 -16   4  13       59.17       40.49     16.03 o 
 -14   4  13       78.89       97.01     22.82 o 
 -12   4  13      620.04      604.23     60.06 o 
 -10   4  13        6.21       -1.25     14.58 o 
  -8   4  13      331.71      265.51     38.05 o 
  -6   4  13       14.04      -10.83     14.58 o 
  -2   4  13      205.49      189.02     32.65 o 
   0   4  13      275.74      295.77     35.55 o 
   2   4  13       14.24       19.07     14.93 o 
   4   4  13      229.57      255.13     27.66 o 
 -15   5  13       28.83       26.31     11.73 o 
 -13   5  13       21.40       13.48     12.03 o 
 -11   5  13      221.12      232.11     30.76 o 
  -9   5  13      146.24      161.21     26.71 o 
  -7   5  13      152.22      168.20     26.96 o 
  -5   5  13       65.13       78.19     20.37 o 
 -13  -5  14      204.06      237.20     27.16 o 
 -11  -5  14       95.38      119.32     23.87 o 
  -9  -5  14      689.77      780.28     65.66 o 
 -16  -4  14      103.99      130.48     16.07 o 
 -14  -4  14        4.20       10.92      9.75 o 
 -12  -4  14       85.26       79.97     12.34 o 
 -10  -4  14       70.74       91.02     13.66 o 
  -8  -4  14       39.27       37.68     12.19 o 
  -6  -4  14      149.60      164.61     28.86 o 
  -4  -4  14        2.63        7.07     11.51 o 
  -2  -4  14      374.71      381.51    115.31 o 
   0  -4  14      159.95      214.44     27.46 o 
   2  -4  14       48.41       36.20     19.92 o 
 -19  -3  14      477.34      468.90     31.68 o 
 -17  -3  14      110.00      120.70     11.76 o 
 -15  -3  14      171.47      146.93     13.81 o 
 -13  -3  14      164.25      179.73     19.78 o 
 -11  -3  14      212.29      205.99     17.56 o 
  -9  -3  14      280.70      303.67     21.65 o 
  -7  -3  14      566.34      526.69     33.86 o 
  -5  -3  14       69.77       61.19     11.75 o 
  -3  -3  14      139.89      130.39     16.09 o 
  -1  -3  14       20.44       23.78     11.12 o 
   1  -3  14       74.55       83.10     24.76 o 
   3  -3  14      180.65      185.67     24.39 o 
   5  -3  14      344.07      344.05     29.91 o 
 -20  -2  14        1.92        8.71      8.72 o 
 -18  -2  14      185.91      210.65     17.13 o 
 -16  -2  14       22.32       17.36      8.23 o 
 -14  -2  14      324.39      329.04     19.60 o 
 -12  -2  14       95.59      111.98     13.09 o 
 -10  -2  14     1882.37     1729.44     75.68 o 
  -8  -2  14       12.22        0.46      7.71 o 
  -6  -2  14     1585.23     1591.32     66.41 o 
  -4  -2  14      477.86      499.72     26.32 o 
  -2  -2  14      120.23      125.64     16.00 o 
   0  -2  14      589.30      588.79     29.85 o 
   2  -2  14      607.20      610.88     34.46 o 
   4  -2  14      272.60      292.49     26.31 o 
   6  -2  14      660.18      693.33     38.76 o 
 -21  -1  14       54.06       51.65     10.59 o 
 -19  -1  14      415.34      425.89     20.17 o 
 -17  -1  14      544.81      499.98     28.68 o 
 -15  -1  14      359.58      383.51     20.91 o 
 -13  -1  14      100.42      109.18     12.76 o 
 -11  -1  14      171.41      162.00     13.93 o 
  -9  -1  14     1214.98     1161.90     44.05 o 
  -7  -1  14       34.20       25.26      9.79 o 
  -5  -1  14      352.91      316.84     22.86 o 
  -3  -1  14      708.81      714.57     36.53 o 
  -1  -1  14      432.82      446.78     26.50 o 
   1  -1  14      181.27      183.44     16.96 o 
   3  -1  14      158.47      140.92     15.80 o 
   5  -1  14      358.49      369.58     51.41 o 
   7  -1  14       29.81       44.73     14.13 o 
 -22   0  14     1698.11     1883.70     81.95 o 
 -20   0  14      114.59      127.03     32.50 o 
 -18   0  14      373.19      380.19     29.93 o 
 -16   0  14     1132.20     1094.62     49.37 o 
 -14   0  14     1651.47     1635.25     66.50 o 
 -12   0  14       97.44      117.73     13.20 o 
 -10   0  14     1189.48     1180.35     42.69 o 
  -8   0  14       58.00       57.06     12.95 o 
  -6   0  14        5.89       15.91      9.51 o 
  -4   0  14     1198.65     1039.30     43.87 o 
  -2   0  14     1351.14     1269.30     50.07 o 
   0   0  14     1357.75     1258.21     49.33 o 
   2   0  14      472.83      459.18     25.47 o 
   4   0  14      416.12      386.32     23.30 o 
   6   0  14      100.17      131.96     30.21 o 
 -21   1  14       46.96       40.13      9.73 o 
 -19   1  14      444.66      394.67     42.54 o 
 -17   1  14      507.50      507.98     33.81 o 
 -15   1  14      329.43      329.73     29.74 o 
 -13   1  14       85.10       50.59     13.25 o 
 -11   1  14      136.85       80.40     15.72 o 
  -9   1  14     1294.68     1209.97     54.22 o 
  -7   1  14       56.50       59.84     13.10 o 
  -5   1  14      303.24      250.82     30.17 o 
  -3   1  14      782.77      775.21     41.67 o 
  -1   1  14      425.65      428.42     30.98 o 
   1   1  14      146.12      150.52     19.12 o 
   3   1  14      167.76      168.60     28.03 o 
   5   1  14      373.95      393.12     30.92 o 
 -20   2  14        1.09       -3.33      6.54 o 
 -18   2  14      206.25      188.32     30.81 o 
 -16   2  14       38.34       28.26     17.82 o 
 -14   2  14      296.32      303.31     42.64 o 
 -12   2  14      108.59       95.21     26.76 o 
 -10   2  14     1972.92     1975.29     99.63 o 
  -8   2  14        7.20        8.34     23.64 o 
  -6   2  14     1672.60     1519.71    120.33 o 
  -4   2  14      485.75      535.53     59.61 o 
  -2   2  14      154.35      159.67     32.70 o 
   0   2  14      637.46      645.57     60.41 o 
   2   2  14      549.00      612.02     57.72 o 
   4   2  14      301.73      282.74     36.10 o 
   6   2  14      648.02      636.98     54.87 o 
 -19   3  14      465.79      527.34     42.74 o 
 -17   3  14      137.24      150.08     25.21 o 
 -15   3  14      173.73      214.69     31.30 o 
 -13   3  14      136.83      152.08     30.66 o 
 -11   3  14      186.34      193.17     33.55 o 
  -9   3  14      260.08      290.58     40.94 o 
  -7   3  14      526.31      588.50     56.62 o 
  -5   3  14       94.61       90.92     27.21 o 
  -3   3  14      173.94      213.24     34.65 o 
  -1   3  14       20.48       23.67     17.12 o 
   1   3  14       72.15      105.20     23.37 o 
   3   3  14      202.71      250.14     30.91 o 
   5   3  14      295.79      303.86     32.15 o 
 -16   4  14      113.45      134.00     21.92 o 
 -14   4  14        8.98       10.98     12.28 o 
 -12   4  14      103.50       87.87     20.87 o 
 -10   4  14       56.86       60.86     20.77 o 
  -8   4  14       51.91       48.68     20.92 o 
  -6   4  14      184.78      159.57     28.91 o 
  -2   4  14      379.96      310.95     37.60 o 
   0   4  14      180.56      185.03     27.36 o 
   2   4  14       33.63       32.70     14.63 o 
 -13   5  14      175.22      172.90     23.32 o 
 -11   5  14      119.43       92.12     17.92 o 
  -9   5  14      670.29      779.18     59.11 o 
  -7   5  14       65.79       66.80     18.22 o 
 -14  -4  15       19.88       25.87     10.31 o 
 -12  -4  15      420.26      493.73     32.99 o 
 -10  -4  15      155.52      175.22     17.59 o 
  -8  -4  15       56.26       50.42     13.71 o 
  -6  -4  15      397.98      379.52     28.04 o 
  -4  -4  15      308.52      331.01     35.85 o 
  -2  -4  15      224.05      192.04     24.81 o 
 -17  -3  15      404.03      427.95     19.30 o 
 -15  -3  15      326.15      300.86     19.96 o 
 -13  -3  15       86.51       76.34     12.40 o 
 -11  -3  15      240.38      260.83     21.54 o 
  -9  -3  15       78.99       94.60     15.16 o 
  -7  -3  15      246.64      302.87     24.36 o 
  -5  -3  15      198.39      186.94     17.38 o 
  -3  -3  15       18.88       25.62     11.11 o 
  -1  -3  15      897.67      988.43     71.00 o 
   1  -3  15      276.80      269.31     29.46 o 
 -20  -2  15      124.68      101.70     18.67 o 
 -18  -2  15       24.77       25.86      7.75 o 
 -16  -2  15      259.90      293.97     18.40 o 
 -14  -2  15      540.39      511.34     25.41 o 
 -12  -2  15      569.06      604.66     29.16 o 
 -10  -2  15       41.93       44.84     11.03 o 
  -8  -2  15       58.48       46.66     10.44 o 
  -6  -2  15      240.70      227.19     17.30 o 
  -4  -2  15      615.42      654.62     28.57 o 
  -2  -2  15      266.03      278.12     28.20 o 
   0  -2  15        8.94       17.47      9.81 o 
   2  -2  15      122.94      126.96     27.16 o 
   4  -2  15      348.59      295.90     84.68 o 
 -21  -1  15      296.15      316.24     29.11 o 
 -19  -1  15      153.80      167.77     11.95 o 
 -17  -1  15       63.00       81.03     16.23 o 
 -15  -1  15      275.04      261.30     18.86 o 
 -13  -1  15       84.38       82.90     11.24 o 
 -11  -1  15       88.07       70.01     12.18 o 
  -9  -1  15      467.07      476.48     29.28 o 
  -7  -1  15      542.38      519.01     30.04 o 
  -5  -1  15      171.29      141.03     16.44 o 
  -3  -1  15       92.05       70.68     13.09 o 
  -1  -1  15      252.60      237.20     19.02 o 
   1  -1  15      248.87      233.54     21.22 o 
   3  -1  15     1574.02     1457.28     75.35 o 
 -20   0  15       50.76       53.59     14.25 o 
 -18   0  15        0.92       -4.15      8.15 o 
 -16   0  15      741.79      677.13     33.91 o 
 -14   0  15      281.49      298.27     19.92 o 
 -12   0  15      251.82      242.25     23.58 o 
 -10   0  15      562.78      523.97     32.28 o 
  -8   0  15      245.45      233.12     20.21 o 
  -6   0  15      942.38      866.61     38.94 o 
  -4   0  15      334.74      354.30     23.88 o 
  -2   0  15      116.53       95.10     14.04 o 
   0   0  15     1370.94     1375.73     80.64 o 
   2   0  15       84.00       92.85     14.97 o 
   4   0  15      231.79      249.25     42.01 o 
 -21   1  15      261.87      261.68     18.26 o 
 -19   1  15      124.02      137.90     24.86 o 
 -17   1  15       54.15       63.66     13.82 o 
 -15   1  15      292.43      317.05     26.98 o 
 -13   1  15       85.58       75.94     15.85 o 
 -11   1  15      115.41      141.82     31.46 o 
  -9   1  15      431.04      509.03     36.56 o 
  -7   1  15      578.58      593.27     45.39 o 
  -5   1  15      174.29      152.33     21.27 o 
  -3   1  15      105.87      110.66     17.23 o 
  -1   1  15      288.83      263.79     31.17 o 
   1   1  15      286.56      301.96     30.57 o 
   3   1  15     1539.88     1633.35    110.84 o 
 -20   2  15      123.26      140.25     33.48 o 
 -18   2  15       21.81       26.21     14.83 o 
 -16   2  15      254.99      281.39     36.60 o 
 -14   2  15      571.98      495.88     50.23 o 
 -12   2  15      562.87      654.51     58.67 o 
 -10   2  15       59.02       39.52     15.98 o 
  -8   2  15       75.33       82.48     27.41 o 
  -6   2  15      213.99      254.48     39.79 o 
  -4   2  15      657.99      619.11     62.11 o 
  -2   2  15      284.97      249.74     37.75 o 
   0   2  15        8.98        2.10     13.88 o 
   2   2  15      146.76      109.59     23.27 o 
   4   2  15      310.85      252.08     31.16 o 
 -17   3  15      352.89      375.10     37.75 o 
 -15   3  15      286.92      343.55     38.39 o 
 -13   3  15      108.74      129.56     24.17 o 
 -11   3  15      259.20      298.22     36.75 o 
  -9   3  15       60.95       81.13     23.02 o 
  -5   3  15      212.30      174.84     31.85 o 
  -3   3  15       17.15       28.01     17.52 o 
  -1   3  15      976.93      990.72     77.09 o 
   1   3  15      233.41      222.82     29.76 o 
 -14   4  15       15.85       17.92     12.13 o 
 -12   4  15      473.62      541.12     45.04 o 
 -10   4  15      146.62      161.21     25.16 o 
  -8   4  15       66.09       51.23     18.17 o 
 -12  -4  16       35.80       49.38     16.23 o 
 -10  -4  16      176.64      138.60     23.47 o 
  -8  -4  16       94.38      103.30     21.67 o 
 -15  -3  16       66.30       73.90     12.88 o 
 -13  -3  16      110.64      108.25     12.49 o 
 -11  -3  16      278.01      278.19     25.10 o 
  -9  -3  16       35.43       23.86      9.27 o 
  -7  -3  16      627.40      672.83     33.82 o 
  -5  -3  16      365.98      416.63     26.25 o 
  -3  -3  16      163.97      149.47     16.98 o 
  -1  -3  16      132.96      129.33     23.36 o 
 -18  -2  16      462.30      458.08     39.34 o 
 -16  -2  16      201.36      222.01     23.29 o 
 -14  -2  16       73.18       77.31     12.03 o 
 -12  -2  16      812.65      839.51     39.40 o 
 -10  -2  16      168.67      169.27     17.72 o 
  -8  -2  16      281.58      286.87     21.23 o 
  -6  -2  16        4.31        2.74      8.28 o 
  -4  -2  16      706.81      748.10     34.86 o 
  -2  -2  16      207.25      162.90     14.99 o 
   0  -2  16      432.97      468.12     39.39 o 
   2  -2  16      269.29      295.77     28.46 o 
 -19  -1  16      153.54      114.08     20.82 o 
 -17  -1  16       62.94       56.63     10.06 o 
 -15  -1  16      147.40      130.71     12.81 o 
 -13  -1  16       51.50       46.95     11.60 o 
 -11  -1  16      410.65      385.98     27.01 o 
  -9  -1  16      876.24      738.82     34.65 o 
  -7  -1  16      437.80      371.70     24.78 o 
  -5  -1  16       74.53       70.12     14.64 o 
  -3  -1  16       13.85       16.25     10.50 o 
  -1  -1  16      287.43      249.99     20.93 o 
   1  -1  16      788.29      808.38     45.16 o 
 -20   0  16       35.01       47.63     14.73 o 
 -18   0  16        3.74       14.32      8.29 o 
 -16   0  16       17.27       16.78      8.27 o 
 -14   0  16      186.11      174.63     16.86 o 
 -12   0  16      264.45      231.67     20.49 o 
 -10   0  16      213.89      254.48     22.26 o 
  -8   0  16        1.47       -1.25      8.46 o 
  -6   0  16      123.96      139.13     18.41 o 
  -4   0  16        9.23        1.21      9.58 o 
  -2   0  16      845.72      863.13     42.63 o 
   0   0  16      663.97      641.72     33.36 o 
   2   0  16      151.32      147.00     20.58 o 
 -19   1  16      167.28      160.91     22.82 o 
 -17   1  16       46.21       44.93     16.63 o 
 -15   1  16      125.62      121.87     23.56 o 
 -13   1  16       70.38       81.89     14.38 o 
 -11   1  16      397.20      380.76     39.09 o 
  -9   1  16      853.05      743.78     68.15 o 
  -7   1  16      497.67      443.05     51.38 o 
  -5   1  16       87.92       84.23     26.46 o 
  -3   1  16       12.46       20.23     13.53 o 
  -1   1  16      281.26      244.49     34.75 o 
   1   1  16      781.04      876.59     67.15 o 
 -18   2  16      418.64      448.40     39.64 o 
 -16   2  16      202.47      146.03     25.21 o 
 -14   2  16       65.82       68.45     19.62 o 
 -12   2  16      753.84      694.75     62.91 o 
 -10   2  16      188.35      179.84     31.95 o 
  -8   2  16      311.86      389.68     44.39 o 
  -6   2  16        6.60        9.14     17.03 o 
  -4   2  16      773.04      914.28     69.55 o 
  -2   2  16      187.50      175.69     28.46 o 
   0   2  16      391.53      406.75     41.89 o 
   2   2  16      305.38      329.17     32.35 o 
 -15   3  16       51.56       41.29     14.08 o 
 -13   3  16      137.05      129.51     21.82 o 
 -11   3  16      268.72      212.49     29.81 o 
  -5   3  16      419.61      401.11     42.14 o 
  -3   3  16      135.61      130.16     23.22 o 
  -1   3  16      131.26       82.58     17.97 o 
 -13  -3  17       34.14       32.20     13.88 o 
 -11  -3  17      436.10      468.39     28.40 o 
  -9  -3  17      722.24      730.76     32.65 o 
  -7  -3  17      183.94      199.19     20.80 o 
  -5  -3  17      227.02      226.72     25.56 o 
 -16  -2  17      311.42      299.56     26.61 o 
 -14  -2  17      522.96      547.34     26.56 o 
 -12  -2  17      292.52      333.72     20.59 o 
 -10  -2  17      473.94      509.07     27.59 o 
  -8  -2  17      494.51      533.45     25.39 o 
  -6  -2  17      191.32      239.29     21.18 o 
  -4  -2  17       20.87       29.39      8.58 o 
  -2  -2  17      567.72      589.20     46.28 o 
 -17  -1  17      211.20      261.85     18.52 o 
 -15  -1  17      510.27      492.22     38.33 o 
 -13  -1  17      177.23      196.52     23.30 o 
 -11  -1  17      168.85      164.93     16.57 o 
  -9  -1  17        0.60        6.82      7.97 o 
  -7  -1  17       74.40       74.82     11.43 o 
  -5  -1  17      791.72      807.21     34.56 o 
  -3  -1  17       16.81        7.81      7.82 o 
  -1  -1  17      270.19      287.60     25.18 o 
 -16   0  17       74.28       74.35     10.42 o 
 -14   0  17      463.67      429.94     39.27 o 
 -12   0  17        0.82        8.90      8.67 o 
 -10   0  17      234.04      252.44     23.46 o 
  -8   0  17      571.34      580.30     31.14 o 
  -6   0  17      506.30      537.34     29.99 o 
  -4   0  17      401.44      385.33     25.17 o 
  -2   0  17      319.11      346.17     29.17 o 
 -17   1  17      234.23      244.84     28.71 o 
 -15   1  17      463.48      520.10     44.34 o 
 -13   1  17      151.07      126.81     25.61 o 
 -11   1  17      201.83      188.20     21.78 o 
  -9   1  17        3.05        0.61     11.07 o 
  -7   1  17       61.53       92.97     23.42 o 
  -5   1  17      830.22      830.80     68.80 o 
  -3   1  17       19.33       33.15     15.93 o 
  -1   1  17      249.89      266.21     32.85 o 
 -14   2  17      510.19      500.28     44.84 o 
 -10   2  17      525.52      551.56     48.18 o 
  -8   2  17      509.12      548.56     50.03 o 
  -6   2  17      213.81      197.61     29.51 o 
  -4   2  17       14.50        9.89     13.08 o 
  -2   2  17      542.70      639.08     51.33 o 
 -12  -2  18      183.81      205.25     25.16 o 
 -10  -2  18      187.56      199.25     19.56 o 
  -8  -2  18      261.28      279.69     20.44 o 
 -13  -1  18       66.68       70.65     12.47 o 
 -11  -1  18      540.21      643.08     31.02 o 
  -9  -1  18       71.47       73.45     10.54 o 
  -7  -1  18      558.79      675.87     36.67 o 
  -5  -1  18       46.81       42.98      8.66 o 
 -12   0  18      380.42      366.22     26.95 o 
 -10   0  18        8.76        8.81      7.52 o 
  -8   0  18       21.91       30.12      8.80 o 
  -6   0  18        1.11       -0.10      8.88 o 
  -4   0  18      121.23      164.86     25.81 o 
  -9   1  18       93.01       95.11     23.31 o 
  -7   1  18      545.50      580.00     37.21 o 
  -5   1  18       46.58       54.62     15.43 o 
                                                 
